# Supplementary material for: Genetically mimicked effects of ASGR1 inhibitors on all-cause mortality and health outcomes: a drug-target Mendelian randomization study and a phenome-wide association study
Source: BMC Med. 2023 Jul 3;21:235. doi: 10.1186/s12916-023-02903-w (PMC10318778; doi:10.1186/s12916-023-02903-w)
Supplement: Supplementary file 2 — Additional file 2: Tab. S9. Associations of genetically mimicked ASGR1 inhibitors with 1951 phenotypes for both sexes in the UK Biobank. Tab. S10. Associations of genetically mimicked ASGR1 inhibitors with 1600 phenotypes for women in the UK Biobank. Tab. S11. Associations of genetically mimicked ASGR1 inhibitors with 1523 phenotypes for men in the UK Biobank. [file 12916_2023_2903_MOESM2_ESM.xlsx]

## Sheet: S9
Supplemental Table S9. Associations of genetically mimicked ASGR1 inhibitors (based on rs186021206) with 1951 phenotypes for both sexes in the UK Biobank.
Phenotype code	Description	Variable type	Classification	Sample size	N cases	N controls	Beta	95% CI	P value
30710_irnt	C-reactive protein (quantile)	Continuous	Biomarkers	343524	NA	NA	0.52	0.39, 0.64	2.8e-16
30020_irnt	Haemoglobin concentration	Continuous	Biomarkers	350474	NA	NA	0.39	0.29, 0.49	7.3e-15
30030_irnt	Haematocrit percentage	Continuous	Biomarkers	350475	NA	NA	0.34	0.24, 0.44	3.7e-11
30770_irnt	IGF-1 (quantile)	Continuous	Biomarkers	342439	NA	NA	0.35	0.23, 0.47	1.4e-08
30680_irnt	Calcium (quantile)	Continuous	Biomarkers	315153	NA	NA	-0.33	-0.46, -0.20	4.7e-07
30830_irnt	SHBG (quantile)	Continuous	Biomarkers	312215	NA	NA	-0.27	-0.38, -0.15	8e-06
30010_irnt	Red blood cell (erythrocyte) count	Continuous	Biomarkers	350475	NA	NA	0.24	0.13, 0.34	1.4e-05
30250_irnt	Reticulocyte count	Continuous	Biomarkers	344729	NA	NA	0.27	0.15, 0.40	1.4e-05
30070_irnt	Red blood cell (erythrocyte) distribution width	Continuous	Biomarkers	350473	NA	NA	-0.23	-0.35, -0.11	0.00025
30860_irnt	Total protein (quantile)	Continuous	Biomarkers	314921	NA	NA	-0.24	-0.37, -0.11	0.0003
30050_irnt	Mean corpuscular haemoglobin	Continuous	Biomarkers	350472	NA	NA	0.22	0.10, 0.35	0.00038
30240_irnt	Reticulocyte percentage	Continuous	Biomarkers	344728	NA	NA	0.23	0.10, 0.35	0.0004
30890_irnt	Vitamin D (quantile)	Continuous	Biomarkers	329247	NA	NA	0.23	0.10, 0.35	0.00045
30670_irnt	Urea (quantile)	Continuous	Biomarkers	344052	NA	NA	-0.21	-0.33, -0.09	0.0005
K11_VOLVU	Volvulus	Binary	Digestive	361194	220	360974	4.64	3.08, 6.21	0.00054
I9_CORATHER	Coronary atherosclerosis	Binary	Circulatory	361194	14334	346860	-1.2	-2.01, -0.38	0.0009
30300_irnt	High light scatter reticulocyte count	Continuous	Biomarkers	344729	NA	NA	0.2	0.08, 0.33	0.0014
I25	Diagnoses - main ICD10: I25 Chronic ischaemic heart disease	Binary	Circulatory	361194	12769	348425	-1.26	-2.17, -0.36	0.0015
R51	Diagnoses - main ICD10: R51 Headache	Binary	Symptoms	361194	4271	356923	1.54	0.75, 2.33	0.0015
94_irnt	Diastolic blood pressure, manual reading	Continuous	Physical measures	31281	NA	NA	0.66	0.24, 1.08	0.0019
J44	Diagnoses - main ICD10: J44 Other chronic obstructive pulmonary disease	Binary	Respiratory	361194	1531	359663	-6.71	-17.87, 4.46	0.002
20002_1414	Non-cancer illness code, self-reported: throat or larynx disorder	Binary	Respiratory	361141	325	360816	3.8	2.21, 5.38	0.0023
O47	Diagnoses - main ICD10: O47 False labour	Binary	Obstetric	361194	861	360333	2.67	1.39, 3.95	0.0028
M13_MUSCULOSKELEOTH	Other disorders of the musculoskeletal system and connective tissue	Binary	Musculoskeletal	361194	499	360695	3.25	1.78, 4.72	0.0029
O23	Diagnoses - main ICD10: O23 Infections of genito-urinary tract in pregnancy	Binary	Obstetric	361194	109	361085	5.19	3.24, 7.15	0.0033
2139_irnt	Age first had sexual intercourse	Continuous	Others	317694	NA	NA	0.19	0.06, 0.31	0.0034
30100_irnt	Mean platelet (thrombocyte) volume	Continuous	Biomarkers	350470	NA	NA	0.18	0.06, 0.30	0.0045
M65	Diagnoses - main ICD10: M65 Synovitis and tenosynovitis	Binary	Musculoskeletal	361194	2812	358382	-2.86	-5.75, 0.03	0.0046
L12_ROSACEA	Rosacea	Binary	Dermatologic	361194	111	361083	5.04	3.05, 7.03	0.0046
L71	Diagnoses - main ICD10: L71 Rosacea	Binary	Dermatologic	361194	109	361085	5.09	3.09, 7.10	0.0046
COPD_EARLYANDLATER	COPD, early/later onset	Binary	Respiratory	361194	1897	359297	-3.76	-8.12, 0.59	0.0048
5256_irnt	Corneal hysteresis (right)	Continuous	Physical measures	76630	NA	NA	0.38	0.12, 0.65	0.0048
30040_irnt	Mean corpuscular volume	Continuous	Biomarkers	350473	NA	NA	0.18	0.05, 0.30	0.0051
L12_LICHSIMPANDPRURIGO	Lichen simplex chronicus and prurigo	Binary	Dermatologic	361194	127	361067	4.8	2.83, 6.78	0.0053
L28	Diagnoses - main ICD10: L28 Lichen simplex chronicus and prurigo	Binary	Dermatologic	361194	122	361072	4.92	2.91, 6.92	0.0053
H33	Diagnoses - main ICD10: H33 Retinal detachments and breaks	Binary	Sense organs	361194	2671	358523	-2.81	-5.72, 0.11	0.0061
M13_HALLUXVALGUS	Hallux valgus (acquired)	Binary	Musculoskeletal	361194	5370	355824	1.19	0.44, 1.94	0.0072
20002_1482	Non-cancer illness code, self-reported: chronic fatigue syndrome	Binary	Symptoms	361141	1659	359482	1.93	0.81, 3.05	0.0072
23110_irnt	Impedance of arm (left)	Continuous	Physical measures	354807	NA	NA	0.12	0.03, 0.20	0.0082
4581	Financial situation satisfaction	Ordinal	Mental health	119394	NA	NA	0.27	0.07, 0.47	0.0083
I9_VASCINT	Vascular diseases of the intestine	Binary	Circulatory	361194	272	360922	3.67	1.88, 5.46	0.0083
2010	Suffer from 'nerves'	Binary	Mental health	348082	73938	274144	0.4	0.11, 0.68	0.0086
20002_1111	Non-cancer illness code, self-reported: asthma	Binary	Respiratory	361141	41934	319207	-0.54	-0.96, -0.11	0.0088
6152_8	Blood clot, DVT, bronchitis, emphysema, asthma, rhinitis, eczema, allergy diagnosed by doctor: Asthma	Binary	Circulatory	360527	41633	318894	-0.54	-0.96, -0.11	0.0091
20002_1240	Non-cancer illness code, self-reported: neurological injury/trauma	Binary	Injuries and poisonings	361141	104	361037	4.88	2.73, 7.03	0.0097
M51	Diagnoses - main ICD10: M51 Other intervertebral disk disorders	Binary	Musculoskeletal	361194	4690	356504	1.24	0.42, 2.06	0.01
4803_13	Tinnitus: Yes, now some of the time	Binary	Sense organs	117882	10489	107393	0.91	0.27, 1.54	0.01
20001_1023	Cancer code, self-reported: rectal cancer	Binary	Neoplasms	361141	272	360869	3.59	1.77, 5.41	0.011
N32	Diagnoses - main ICD10: N32 Other disorders of bladder	Binary	Genitourinary	361194	4238	356956	1.29	0.44, 2.13	0.011
30290_irnt	High light scatter reticulocyte percentage	Continuous	Biomarkers	344729	NA	NA	0.16	0.04, 0.29	0.011
20002_1495	Non-cancer illness code, self-reported: lymphoedema	Binary	Circulatory	361141	180	360961	4.08	2.09, 6.06	0.011
6159_1	Pain type(s) experienced in last month: Headache	Binary	Symptoms	360391	71672	288719	0.38	0.09, 0.66	0.012
M66	Diagnoses - main ICD10: M66 Spontaneous rupture of synovium and tendon	Binary	Musculoskeletal	361194	388	360806	3.16	1.45, 4.87	0.012
D3_ANAEMIA_IRONDEF	Iron deficiency anaemia	Binary	Hematopoietic	361194	3786	357408	-1.92	-3.86, 0.01	0.013
D50	Diagnoses - main ICD10: D50 Iron deficiency anaemia	Binary	Hematopoietic	361194	3222	357972	-2.38	-4.93, 0.17	0.013
R17	Diagnoses - main ICD10: R17 Unspecified jaundice	Binary	Symptoms	361194	332	360862	3.31	1.54, 5.09	0.013
20002_1647	Non-cancer illness code, self-reported: fracture pelvis	Binary	Injuries and poisonings	361141	151	360990	4.22	2.12, 6.31	0.014
I9_K_CARDIAC	Death due to cardiac causes	Binary	Circulatory	361194	1597	359597	-3.43	-7.79, 0.93	0.014
20002_1578	Non-cancer illness code, self-reported: hepatitis a	Binary	Infectious diseases	361141	138	361003	4.33	2.20, 6.47	0.015
30060_irnt	Mean corpuscular haemoglobin concentration	Continuous	Biomarkers	350468	NA	NA	0.15	0.03, 0.28	0.015
O60	Diagnoses - main ICD10: O60 Preterm delivery	Binary	Obstetric	361194	177	361017	3.98	1.94, 6.03	0.015
R29	Diagnoses - main ICD10: R29 Other symptoms and signs involving the nervous and musculoskeletal systems	Binary	Symptoms	361194	886	360308	2.37	0.92, 3.83	0.015
M13_TRIGGERFINGER	Trigger finger	Binary	Musculoskeletal	361194	1999	359195	-2.83	-6.19, 0.53	0.016
5156_irnt	3mm asymmetry index (left)	Continuous	Physical measures	73818	NA	NA	-0.33	-0.61, -0.06	0.017
K11_GASTRODUOULC	Gastroduodenal ulcer	Binary	Digestive	361194	3467	357727	-1.92	-3.94, 0.11	0.017
H8_OTHHEARINGLOSS	Other hearing loss	Binary	Sense organs	361194	413	360781	2.95	1.21, 4.69	0.018
H91	Diagnoses - main ICD10: H91 Other hearing loss	Binary	Sense organs	361194	390	360804	3.07	1.29, 4.85	0.018
L12_NONIONRADISKIN	Skin changes due to chronic exposure to nonionizing radiation	Binary	Dermatologic	361194	1501	359693	1.8	0.59, 3.02	0.019
L57	Diagnoses - main ICD10: L57 Skin changes due to chronic exposure to nonionising radiation	Binary	Dermatologic	361194	1447	359747	1.86	0.61, 3.10	0.019
20002_1533	Non-cancer illness code, self-reported: disc degeneration	Binary	Musculoskeletal	361141	667	360474	2.46	0.92, 4.01	0.019
M95	Diagnoses - main ICD10: M95 Other acquired deformities of musculoskeletal system and connective tissue	Binary	Musculoskeletal	361194	198	360996	3.77	1.71, 5.84	0.02
K11_LIVER	Diseases of liver	Binary	Digestive	361194	1663	359531	1.71	0.53, 2.89	0.021
30720_irnt	Cystatin C (quantile)	Continuous	Biomarkers	344264	NA	NA	0.13	0.02, 0.25	0.021
M13_LATERALEPICOND	Lateral epicondylitis	Binary	Musculoskeletal	361194	525	360669	-12.31	-85.61, 60.98	0.021
20002_1635	Non-cancer illness code, self-reported: fracture radius	Binary	Injuries and poisonings	361141	165	360976	3.95	1.80, 6.09	0.021
20002_1497	Non-cancer illness code, self-reported: pneumothorax	Binary	Respiratory	361141	157	360984	4.01	1.84, 6.17	0.021
N90	Diagnoses - main ICD10: N90 Other noninflammatory disorders of vulva and perineum	Binary	Genitourinary	361194	1077	360117	2.03	0.67, 3.40	0.022
30080_irnt	Platelet count	Continuous	Biomarkers	350474	NA	NA	-0.14	-0.26, -0.02	0.025
20015_irnt	Sitting height	Continuous	Physical measures	360066	NA	NA	0.11	0.01, 0.20	0.025
K85	Diagnoses - main ICD10: K85 Acute pancreatitis	Binary	Digestive	361194	1292	359902	1.88	0.56, 3.20	0.025
H7_RETINALDETACH	Retinal detachments and breaks	Binary	Sense organs	361194	3043	358151	-1.9	-4.05, 0.25	0.026
5257_irnt	Corneal resistance factor (right)	Continuous	Physical measures	76630	NA	NA	0.3	0.04, 0.57	0.027
23109_irnt	Impedance of arm (right)	Continuous	Physical measures	354792	NA	NA	0.1	0.01, 0.18	0.027
BACT_INTEST_INFECTION_NOS	Other specified/unspecified bacterial intestinal infections	Binary	Infectious diseases	361194	453	360741	2.72	0.96, 4.47	0.028
137	Number of treatments/medications taken	Ordinal	Others	361141	NA	NA	-0.11	-0.20, -0.01	0.028
20481	Self-harmed in past year	Binary	Mental health	5080	437	4643	-9.27	-40.18, 21.63	0.028
135	Number of self-reported non-cancer illnesses	Ordinal	Others	361141	NA	NA	-0.11	-0.21, -0.01	0.028
III_BLOOD_IMMUN	Diseases of the blood and blood-forming organs and certain disorders involving the immune mechanism	Binary	Hematopoietic	361194	10095	351099	-0.92	-1.84, 0.01	0.029
20447	Depression possibly related to stressful or traumatic event	Binary	Mental health	66334	48490	17844	-0.7	-1.31, -0.09	0.03
1970	Nervous feelings	Binary	Mental health	351829	83120	268709	0.31	0.04, 0.59	0.03
93_irnt	Systolic blood pressure, manual reading	Continuous	Physical measures	31281	NA	NA	0.44	0.04, 0.83	0.031
20002_1264	Non-cancer illness code, self-reported: epilepsy	Binary	Neurological	361141	3015	358126	-1.84	-3.97, 0.29	0.031
5832_2	Which eye(s) affected by hypermetropia (long sight): Left eye	Binary	Sense organs	15090	1058	14032	-4.09	-10.35, 2.18	0.032
5163_irnt	3mm regularity index (left)	Continuous	Physical measures	73829	NA	NA	-0.3	-0.57, -0.03	0.032
20002_1562	Non-cancer illness code, self-reported: food intolerance	Binary	Digestive	361141	154	360987	3.84	1.57, 6.12	0.033
20002_1628	Non-cancer illness code, self-reported: fracture nose	Binary	Injuries and poisonings	361141	494	360647	-9.52	-46.56, 27.53	0.033
30130_irnt	Monocyte count	Continuous	Biomarkers	349856	NA	NA	0.13	0.01, 0.25	0.033
20002_1438	Non-cancer illness code, self-reported: polycythaemia vera	Binary	Hematopoietic	361141	159	360982	3.79	1.53, 6.05	0.034
K09	Diagnoses - main ICD10: K09 Cysts of oral region, not elsewhere classified	Binary	Digestive	361194	287	360907	3.12	1.12, 5.13	0.034
20544_7	Mental health problems ever diagnosed by a professional: Obsessive compulsive disorder (OCD)	Binary	Mental health	117711	733	116978	2.24	0.64, 3.83	0.034
H8_HL_NAS	Other specified/unspecified hearing loss	Binary	Sense organs	361194	397	360797	2.77	0.92, 4.62	0.034
20002_1202	Non-cancer illness code, self-reported: urinary frequency / incontinence	Binary	Genitourinary	361141	1252	359889	1.79	0.45, 3.12	0.034
20525	Able to pay rent/mortgage as an adult	Ordinal	Mental health	116296	NA	NA	-0.2	-0.38, -0.01	0.034
20002_1276	Non-cancer illness code, self-reported: diabetic eye disease	Binary	Endocrine	361141	699	360442	2.24	0.65, 3.83	0.034
20002_1222	Non-cancer illness code, self-reported: type 1 diabetes	Binary	Endocrine	361141	318	360823	2.99	1.03, 4.95	0.035
1950	Sensitivity / hurt feelings	Binary	Mental health	350821	194755	156066	0.26	0.02, 0.51	0.035
S02	Diagnoses - main ICD10: S02 Fracture of skull and facial bones	Binary	Injuries and poisonings	361194	1351	359843	1.73	0.42, 3.04	0.036
H8_CHRON_SUPOTITIS	Chronic suppurative otitis media	Binary	Sense organs	361194	205	360989	3.46	1.29, 5.63	0.036
R61	Diagnoses - main ICD10: R61 Hyperhidrosis	Binary	Symptoms	361194	120	361074	4.14	1.71, 6.56	0.036
M13_CARTILAGE	Other articular cartilage disorders	Binary	Musculoskeletal	361194	353	360841	Not applicable	Not applicable	0.039
K76	Diagnoses - main ICD10: K76 Other diseases of liver	Binary	Digestive	361194	576	360618	2.44	0.71, 4.17	0.039
I9_MI	Myocardial infarction	Binary	Circulatory	361194	7018	354176	-1.05	-2.19, 0.09	0.039
I9_MI_STRICT	Myocardial infarction, strict	Binary	Circulatory	361194	7018	354176	-1.05	-2.19, 0.09	0.039
6156_15	Manic/hyper symptoms: All of the above	Binary	Mental health	24049	2431	21618	-2.01	-4.38, 0.37	0.039
4241_irnt	Signal-to-noise-ratio (SNR) of triplet (right)	Continuous	Physical measures	116755	NA	NA	0.22	0.01, 0.43	0.039
4924	Attempted fluid intelligence (FI) test.	Binary	Cognitive function	118657	117131	1526	2.75	-1.03, 6.54	0.041
20002_1257	Non-cancer illness code, self-reported: trapped nerve/compressed nerve	Binary	Neurological	361141	1073	360068	1.84	0.42, 3.26	0.042
C77	Diagnoses - main ICD10: C77 Secondary and unspecified malignant neoplasm of lymph nodes	Binary	Neoplasms	361194	658	360536	-6.23	-20.89, 8.44	0.043
N36	Diagnoses - main ICD10: N36 Other disorders of urethra	Binary	Genitourinary	361194	372	360822	2.79	0.85, 4.74	0.043
K46	Diagnoses - main ICD10: K46 Unspecified abdominal hernia	Binary	Digestive	361194	106	361088	4.37	1.78, 6.96	0.044
6151_4	Fractured bone site(s): Spine	Binary	Injuries and poisonings	359241	812	358429	2.04	0.49, 3.60	0.044
L97	Diagnoses - main ICD10: L97 Ulcer of lower limb, not elsewhere classified	Binary	Dermatologic	361194	262	360932	3.31	1.12, 5.50	0.044
K11_APPENDIX	Diseases of appendix	Binary	Digestive	361194	2953	358241	-1.72	-3.80, 0.37	0.044
6034	Target heart rate achieved	Binary	Physical measures	53998	5554	48444	-1.22	-2.57, 0.14	0.045
H7_STENOLACRI	Stenosis and insufficiency of lacrimal passages	Binary	Sense organs	361194	822	360372	2.02	0.47, 3.57	0.045
3144_irnt	Heel Broadband ultrasound attenuation, direct entry	Continuous	Physical measures	206576	NA	NA	0.15	0.00, 0.31	0.046
3773	Knee pain for 3+ months	Binary	Symptoms	76000	59814	16186	0.71	-0.03, 1.45	0.046
4728	Leg pain on walking	Binary	Symptoms	118905	25997	92908	0.5	0.02, 0.99	0.048
30210_irnt	Eosinophill percentage	Continuous	Biomarkers	349861	NA	NA	-0.12	-0.25, -0.00	0.048
20002_1466	Non-cancer illness code, self-reported: gout	Binary	Musculoskeletal	361141	5174	355967	0.92	0.10, 1.74	0.049
H7_GLAUCNAS	Other and unspecified glaucoma	Binary	Sense organs	361194	573	360621	2.29	0.55, 4.02	0.049
20498	Felt very upset when reminded of stressful experience in past month	Ordinal	Mental health	117893	NA	NA	-0.17	-0.35, -0.00	0.049
I83	Diagnoses - main ICD10: I83 Varicose veins of lower extremities	Binary	Circulatory	361194	8763	352431	0.73	0.06, 1.41	0.051
20002_1135	Non-cancer illness code, self-reported: stomach disorder	Binary	Digestive	361141	779	360362	2.02	0.43, 3.62	0.051
S30	Diagnoses - main ICD10: S30 Superficial injury of abdomen, lower back and pelvis	Binary	Injuries and poisonings	361194	246	360948	3.13	0.94, 5.32	0.052
H7_RETINALDETACHOTH	Other, unspecified and serous retinal detachments	Binary	Sense organs	361194	923	360271	-3.68	-9.83, 2.46	0.052
S93	Diagnoses - main ICD10: S93 Dislocation, sprain and strain of joints and ligaments at ankle and foot level	Binary	Injuries and poisonings	361194	118	361076	3.99	1.43, 6.54	0.053
ENDOMETRIOSIS_OVARY	Endometriosis of ovary	Binary	Genitourinary	361194	386	360808	-10.82	-69.19, 47.55	0.053
20002_1440	Non-cancer illness code, self-reported: tuberculosis (tb)	Binary	Infectious diseases	361141	1768	359373	1.43	0.21, 2.66	0.054
5116_irnt	3mm cylindrical power (right)	Continuous	Physical measures	75410	NA	NA	0.27	-0.00, 0.54	0.054
20497	Repeated disturbing thoughts of stressful experience in past month	Ordinal	Mental health	117900	NA	NA	-0.16	-0.32, 0.00	0.054
20449	Feelings of tiredness during worst episode of depression	Binary	Mental health	59774	48952	10822	-0.73	-1.44, -0.03	0.054
20002_1535	Non-cancer illness code, self-reported: scoliosis	Binary	Musculoskeletal	361141	247	360894	3.04	0.84, 5.23	0.057
I9_CHD	Major coronary heart disease event	Binary	Circulatory	361194	10157	351037	-0.78	-1.66, 0.10	0.058
I9_CHD_NOREV	Major coronary heart disease event excluding revascularizations	Binary	Circulatory	361194	10157	351037	-0.78	-1.66, 0.10	0.058
J34	Diagnoses - main ICD10: J34 Other disorders of nose and nasal sinuses	Binary	Respiratory	361194	4438	356756	0.97	0.07, 1.86	0.059
20002_1246	Non-cancer illness code, self-reported: encephalitis	Binary	Neurological	361141	238	360903	3.06	0.84, 5.28	0.059
E4_DM2	Type 2 diabetes	Binary	Endocrine	361194	888	360306	-3.62	-9.77, 2.54	0.06
M13_DEQUERVAIN	Radial styloid tenosynovitis [de Quervain]	Binary	Musculoskeletal	361194	242	360952	Not applicable	Not applicable	0.061
3616	Chest pain due to walking ceases when standing still	Binary	Symptoms	20222	16443	3779	-1.17	-2.31, -0.04	0.062
M20	Diagnoses - main ICD10: M20 Acquired deformities of fingers and toes	Binary	Musculoskeletal	361194	7773	353421	0.74	0.03, 1.45	0.063
1940	Irritability	Binary	Mental health	345231	96862	248369	0.26	-0.01, 0.53	0.063
20002_1571	Non-cancer illness code, self-reported: chickenpox	Binary	Infectious diseases	361141	1440	359701	1.51	0.18, 2.85	0.063
K11_IMPACT	Impaction of intestines	Binary	Digestive	361194	125	361069	3.75	1.16, 6.34	0.064
M13_NEURALGIA	Neuralgia and neuritis, unspecified	Binary	Musculoskeletal	361194	210	360984	3.15	0.84, 5.46	0.064
E11	Diagnoses - main ICD10: E11 Non-insulin-dependent diabetes mellitus	Binary	Endocrine	361194	705	360489	-5.3	-17.11, 6.51	0.064
2050	Frequency of depressed mood in last 2 weeks	Ordinal	Mental health	345957	NA	NA	-0.07	-0.15, 0.00	0.065
J39	Diagnoses - main ICD10: J39 Other diseases of upper respiratory tract	Binary	Respiratory	361194	370	360824	2.65	0.58, 4.72	0.066
23123_irnt	Arm fat percentage (left)	Continuous	Physical measures	354707	NA	NA	0.09	-0.01, 0.18	0.066
6148_4	Eye problems/disorders: Cataract	Binary	Sense organs	117890	11194	106696	0.62	-0.00, 1.25	0.067
20002_1542	Non-cancer illness code, self-reported: fibromyalgia	Binary	Musculoskeletal	361141	533	360608	2.22	0.39, 4.05	0.067
I87	Diagnoses - main ICD10: I87 Other disorders of veins	Binary	Circulatory	361194	123	361071	3.93	1.24, 6.63	0.069
22503_irnt	Years of cough on most days	Continuous	Symptoms	12593	NA	NA	-0.65	-1.34, 0.05	0.069
H7_EYELIDNAS	Other specified and unspecified disorders of eyelid	Binary	Sense organs	361194	2186	359008	-1.82	-4.30, 0.67	0.07
K55	Diagnoses - main ICD10: K55 Vascular disorders of intestine	Binary	Digestive	361194	362	360832	2.66	0.55, 4.78	0.071
40009	Reported occurrences of cancer	Ordinal	Neoplasms	58607	NA	NA	-0.18	-0.37, 0.02	0.072
20002_1238	Non-cancer illness code, self-reported: pituitary adenoma/tumour	Binary	Endocrine	361141	237	360904	2.96	0.69, 5.24	0.072
M50	Diagnoses - main ICD10: M50 Cervical disk disorders	Binary	Musculoskeletal	361194	875	360319	1.86	0.24, 3.48	0.072
R47	Diagnoses - main ICD10: R47 Speech disturbances, not elsewhere classified	Binary	Symptoms	361194	299	360895	Not applicable	Not applicable	0.072
I21	Diagnoses - main ICD10: I21 Acute myocardial infarction	Binary	Circulatory	361194	5948	355246	-1.03	-2.30, 0.25	0.073
20002_1602	Non-cancer illness code, self-reported: bowel / intestinal obstruction	Binary	Digestive	361141	153	360988	3.43	0.91, 5.96	0.073
C25	Diagnoses - main ICD10: C25 Malignant neoplasm of pancreas	Binary	Neoplasms	361194	403	360791	2.57	0.49, 4.65	0.074
XV_PREGNANCY_BIRTH	Pregnancy, childbirth and the puerperium	Binary	Obstetric	361194	11959	349235	0.51	-0.02, 1.03	0.074
O70	Diagnoses - main ICD10: O70 Perineal laceration during delivery	Binary	Obstetric	361194	3077	358117	1.02	0.03, 2.02	0.075
20446	Ever had prolonged feelings of sadness or depression	Binary	Mental health	117763	64374	53389	-0.39	-0.81, 0.04	0.076
H8_CONSENHEARINGLOSS	Conductive and sensorineural hearing loss	Binary	Sense organs	361194	299	360895	2.69	0.51, 4.86	0.077
H90	Diagnoses - main ICD10: H90 Conductive and sensorineural hearing loss	Binary	Sense organs	361194	282	360912	2.81	0.56, 5.05	0.077
20002_1288	Non-cancer illness code, self-reported: nervous breakdown	Binary	Mental health	361141	568	360573	2.11	0.29, 3.93	0.078
M13_LIMBPAIN	Pain in limb	Binary	Musculoskeletal	361194	3674	357520	0.97	0.00, 1.93	0.08
XVIII_MISCFINDINGS	Symptoms, signs and abnormal clinical and laboratory findings, not elsewhere classified	Binary	Symptoms	361194	97602	263592	0.24	-0.03, 0.51	0.081
H7_ECTROPION	Ectropion of eyelid	Binary	Sense organs	361194	317	360877	2.6	0.45, 4.76	0.082
21021_irnt	Pulse wave Arterial Stiffness index	Continuous	Physical measures	118469	NA	NA	0.18	-0.02, 0.39	0.082
30140_irnt	Neutrophill count	Continuous	Biomarkers	349856	NA	NA	0.11	-0.01, 0.23	0.082
H7_RETINALBREAK	Retinal breaks without detachment	Binary	Sense organs	361194	818	360376	-3.38	-9.42, 2.66	0.083
20016_irnt	Fluid intelligence score	Continuous	Cognitive function	117131	NA	NA	-0.19	-0.41, 0.03	0.084
COPD_OPPORTUNIST_INFECTIONS	COPD related to chronic (opportunist) infections	Binary	Respiratory	361194	477	360717	-5.48	-18.99, 8.02	0.085
K35	Diagnoses - main ICD10: K35 Acute appendicitis	Binary	Digestive	361194	2404	358790	-1.63	-3.91, 0.66	0.085
C3_CORPUS_UTERI	Malignant neoplasm of corpus uteri	Binary	Neoplasms	361194	1222	359972	1.52	0.08, 2.96	0.086
20002_1136	Non-cancer illness code, self-reported: liver/biliary/pancreas problem	Binary	Digestive	361141	635	360506	1.98	0.19, 3.76	0.087
20002_1445	Non-cancer illness code, self-reported: clotting disorder/excessive bleeding	Binary	Hematopoietic	361141	354	360787	2.47	0.35, 4.58	0.087
D16	Diagnoses - main ICD10: D16 Benign neoplasm of bone and articular cartilage	Binary	Neoplasms	361194	211	360983	Not applicable	Not applicable	0.087
J90	Diagnoses - main ICD10: J90 Pleural effusion, not elsewhere classified	Binary	Respiratory	361194	1033	360161	-2.96	-8.04, 2.11	0.089
COPD_EXCL	COPD differential diagnosis	Binary	Respiratory	361194	26710	334484	-0.42	-0.93, 0.09	0.091
ILD_DIFF_DG	ILD differential diagnosis	Binary	Respiratory	361194	26710	334484	-0.42	-0.93, 0.09	0.091
C73	Diagnoses - main ICD10: C73 Malignant neoplasm of thyroid gland	Binary	Neoplasms	361194	278	360916	2.73	0.43, 5.02	0.091
R20	Diagnoses - main ICD10: R20 Disturbances of skin sensation	Binary	Symptoms	361194	946	360248	1.68	0.09, 3.27	0.091
20544_2	Mental health problems ever diagnosed by a professional: Schizophrenia	Binary	Mental health	117706	103	117603	3.8	0.94, 6.66	0.092
23119_irnt	Arm fat percentage (right)	Continuous	Physical measures	354760	NA	NA	0.08	-0.01, 0.17	0.092
20002_1196	Non-cancer illness code, self-reported: urinary tract infection/kidney infection	Binary	Genitourinary	361141	1698	359443	1.3	0.01, 2.60	0.092
M48	Diagnoses - main ICD10: M48 Other spondylopathies	Binary	Musculoskeletal	361194	1890	359304	1.28	0.00, 2.56	0.093
1180	Morning/evening person (chronotype)	Ordinal	Neurological	322488	NA	NA	0.1	-0.02, 0.22	0.093
30150	Eosinophill count	Ordinal	Biomarkers	349856	NA	NA	-0.08	-0.17, 0.01	0.093
ICDMAIN_ANY_ENTRY	Any ICDMAIN event in hilmo or causes of death	Binary	Others	361194	282009	79185	0.25	-0.05, 0.56	0.094
ASTHMA_PNEUMONIA	Asthma-related pneumonia	Binary	Respiratory	361194	5900	355294	-0.92	-2.13, 0.29	0.094
PNEUMONIA	Pneumonias (Asthma/COPD co-morbidities)	Binary	Respiratory	361194	5900	355294	-0.92	-2.13, 0.29	0.094
20002_1540	Non-cancer illness code, self-reported: plantar fascitis	Binary	Musculoskeletal	361141	146	360995	3.32	0.67, 5.98	0.095
M13_OTHCONN	#Other systemic involvement of connective tissue	Binary	Musculoskeletal	361194	234	360960	Not applicable	Not applicable	0.096
6017	Able to walk or cycle unaided for 10 minutes	Binary	Physical measures	53746	1911	51835	-5.09	-17.07, 6.89	0.097
R04	Diagnoses - main ICD10: R04 Haemorrhage from respiratory passages	Binary	Symptoms	361194	2836	358358	1.04	-0.05, 2.13	0.098
J47	Diagnoses - main ICD10: J47 Bronchiectasis	Binary	Respiratory	361194	393	360801	-7.61	-35.28, 20.05	0.099
30700_irnt	Creatinine (quantile)	Continuous	Biomarkers	344104	NA	NA	0.08	-0.02, 0.19	0.1
M35	Diagnoses - main ICD10: M35 Other systemic involvement of connective tissue	Binary	Musculoskeletal	361194	211	360983	Not applicable	Not applicable	0.1
20496	Felt distant from other people in past month	Ordinal	Mental health	52822	NA	NA	-0.26	-0.57, 0.05	0.1
30270_irnt	Mean sphered cell volume	Continuous	Biomarkers	344729	NA	NA	0.1	-0.02, 0.23	0.1
E4_DM2NOCOMP	Type 2 diabetes without complications	Binary	Endocrine	361194	454	360740	-5.17	-17.97, 7.63	0.1
20002_1529	Non-cancer illness code, self-reported: dry eyes	Binary	Sense organs	361141	515	360626	2.07	0.13, 4.00	0.1
20002_1255	Non-cancer illness code, self-reported: peripheral neuropathy	Binary	Neurological	361141	520	360621	2.06	0.13, 3.99	0.1
MEMLOSS	Memory loss	Binary	Neurological	361194	202	360992	Not applicable	Not applicable	0.1
20002_1075	Non-cancer illness code, self-reported: heart attack/myocardial infarction	Binary	Circulatory	361141	8239	352902	-0.74	-1.70, 0.23	0.1
OTHER_SYSTCON_FG	Other systemic involvement of connective tissue (FG)	Binary	Musculoskeletal	361194	228	360966	Not applicable	Not applicable	0.1
H25	Diagnoses - main ICD10: H25 Senile cataract	Binary	Sense organs	361194	6332	354862	0.73	-0.07, 1.54	0.1
5254_irnt	Intra-ocular pressure, corneal-compensated (right)	Continuous	Physical measures	76630	NA	NA	-0.22	-0.49, 0.04	0.1
E83	Diagnoses - main ICD10: E83 Disorders of mineral metabolism	Binary	Endocrine	361194	758	360436	1.87	0.07, 3.67	0.1
C3_CONNECTIVE_SOFT_NAS	Malignant neoplasm of other connective and soft tissue	Binary	Neoplasms	361194	237	360957	Not applicable	Not applicable	0.1
20002_1087	Non-cancer illness code, self-reported: leg claudication/ intermittent claudication	Binary	Circulatory	361141	277	360864	2.6	0.30, 4.91	0.1
22129	Doctor diagnosed chronic bronchitis	Binary	Respiratory	91787	1048	90739	-2.58	-6.94, 1.78	0.1
L12_ACTINKERA	Actinic keratosis	Binary	Dermatologic	361194	1349	359845	1.39	-0.03, 2.81	0.11
3571	Back pain for 3+ months	Binary	Symptoms	90555	62055	28500	0.44	-0.10, 0.98	0.11
N72	Diagnoses - main ICD10: N72 Inflammatory disease of cervix uteri	Binary	Genitourinary	361194	370	360824	2.33	0.19, 4.47	0.11
G6_POLYNEU	Polyneuropathies and other disorders of the peripheral nervous system	Binary	Neurological	361194	560	360634	1.98	0.09, 3.88	0.11
5119_irnt	3mm cylindrical power (left)	Continuous	Physical measures	75398	NA	NA	0.22	-0.05, 0.50	0.11
M96	Diagnoses - main ICD10: M96 Postprocedural musculoskeletal disorders, not elsewhere classified	Binary	Musculoskeletal	361194	251	360943	2.77	0.34, 5.19	0.11
47_irnt	Hand grip strength (right)	Continuous	Physical measures	359729	NA	NA	-0.07	-0.15, 0.01	0.11
5162_irnt	6mm regularity index (left)	Continuous	Physical measures	40700	NA	NA	-0.3	-0.68, 0.07	0.11
5518	Leg pain on walking : effect of standing still	Binary	Symptoms	22495	8800	13695	0.77	-0.15, 1.69	0.11
H8_VERTIGO	Disorders of vestibular function (Vertigo)	Binary	Sense organs	361194	369	360825	-6.28	-25.11, 12.54	0.11
H81	Diagnoses - main ICD10: H81 Disorders of vestibular function	Binary	Sense organs	361194	341	360853	-7.82	-37.93, 22.29	0.11
20002_1078	Non-cancer illness code, self-reported: heart valve problem/heart murmur	Binary	Circulatory	361141	2453	358688	-1.45	-3.60, 0.69	0.11
3005	Fracture resulting from simple fall	Binary	Injuries and poisonings	34310	20384	13926	0.62	-0.15, 1.40	0.11
20002_1514	Non-cancer illness code, self-reported: cystitis	Binary	Genitourinary	361141	299	360842	2.5	0.22, 4.78	0.11
20426	Restless during period of worst anxiety	Binary	Mental health	33864	20328	13536	0.7	-0.18, 1.58	0.11
20002_1242	Non-cancer illness code, self-reported: eye/eyelid problem	Binary	Sense organs	361141	2840	358301	-1.32	-3.25, 0.60	0.11
2754_irnt	Age at first live birth	Continuous	Obstetric	131987	NA	NA	0.16	-0.04, 0.36	0.11
6150_1	Vascular/heart problems diagnosed by doctor: Heart attack	Binary	Circulatory	360420	8288	352132	-0.71	-1.67, 0.25	0.11
4291	Number of attempts	Binary	Cognitive function	119729	95738	23991	0.44	-0.12, 1.01	0.11
20538	Worried most days during period of worst anxiety	Binary	Mental health	35226	31133	4093	1.13	-0.44, 2.71	0.11
H50	Diagnoses - main ICD10: H50 Other strabismus	Binary	Sense organs	361194	641	360553	-3.7	-11.29, 3.89	0.11
H7_STRABOTH	Other strabismus	Binary	Sense organs	361194	671	360523	-3.44	-10.22, 3.34	0.11
M13_JOINTOTH	Other specific joint derangements/joint disorders	Binary	Musculoskeletal	361194	7943	353251	0.63	-0.09, 1.34	0.11
20002_1575	Non-cancer illness code, self-reported: herpes simplex	Binary	Infectious diseases	361141	154	360987	3.15	0.45, 5.85	0.11
C45	Diagnoses - main ICD10: C45 Mesothelioma	Binary	Neoplasms	361194	150	361044	3.26	0.49, 6.02	0.11
M13_OTHERJOINT	#Other joint disorders	Binary	Musculoskeletal	361194	27347	333847	0.36	-0.07, 0.79	0.11
J98	Diagnoses - main ICD10: J98 Other respiratory disorders	Binary	Respiratory	361194	565	360629	-4.3	-13.96, 5.37	0.11
K26	Diagnoses - main ICD10: K26 Duodenal ulcer	Binary	Digestive	361194	1291	359903	-2.22	-5.93, 1.48	0.12
20002_1632	Non-cancer illness code, self-reported: fracture shoulder / scapula	Binary	Injuries and poisonings	361141	205	360936	2.83	0.29, 5.36	0.12
20002_1461	Non-cancer illness code, self-reported: inflammatory bowel disease	Binary	Digestive	361141	150	360991	3.15	0.41, 5.89	0.12
C02	Diagnoses - main ICD10: C02 Malignant neoplasm of other and unspecified parts of tongue	Binary	Neoplasms	361194	152	361042	Not applicable	Not applicable	0.12
PULMONARYDG	Other pulmonary diagnosis	Binary	Respiratory	361194	25381	335813	-0.4	-0.92, 0.12	0.12
X_RESPIRATORY	Diseases of the respiratory system	Binary	Respiratory	361194	25381	335813	-0.4	-0.92, 0.12	0.12
K11_ADHE	Intestinal adhesions without obstruction	Binary	Digestive	361194	644	360550	-3.46	-10.42, 3.50	0.12
DM_PERIPHATHERO	Peripheral atherosclerosis	Binary	Circulatory	361194	504	360690	2.01	0.02, 3.99	0.12
K75	Diagnoses - main ICD10: K75 Other inflammatory liver diseases	Binary	Digestive	361194	302	360892	2.5	0.16, 4.84	0.12
N40	Diagnoses - main ICD10: N40 Hyperplasia of prostate	Binary	Genitourinary	361194	5109	356085	0.74	-0.11, 1.60	0.12
20002_1077	Non-cancer illness code, self-reported: heart arrhythmia	Binary	Circulatory	361141	2013	359128	1.13	-0.11, 2.37	0.12
5507	Leg pain on walking : action taken	Ordinal	Symptoms	25569	NA	NA	-0.24	-0.53, 0.06	0.12
IBD_BACT_INTEST_INFECTIONS	Bacterial intestinal infections, IBD co-morbidities	Binary	Digestive	361194	924	360270	1.56	-0.08, 3.20	0.12
G12	Diagnoses - main ICD10: G12 Spinal muscular atrophy and related syndromes	Binary	Neurological	361194	120	361074	3.45	0.51, 6.39	0.12
22502	Cough on most days	Binary	Symptoms	91787	12593	79194	-0.59	-1.38, 0.20	0.12
C3_MESOTHELIOMA	Mesothelioma	Binary	Neoplasms	361194	165	361029	3	0.30, 5.71	0.13
20489	Felt loved as a child	Ordinal	Mental health	117624	NA	NA	-0.16	-0.38, 0.05	0.13
2473	Other serious medical condition/disability diagnosed by doctor	Binary	Others	354588	72965	281623	-0.24	-0.56, 0.07	0.13
I9_DISVEINLYMPH	Diseases of veins, lymphatic vessels and lymph nodes, not elsewhere classified	Binary	Circulatory	361194	11867	349327	0.5	-0.11, 1.11	0.13
6020_1	Completion status of test: Fully completed	Binary	Physical measures	54007	50215	3792	1.09	-0.50, 2.68	0.13
K11_APPENDOTH	Other appendicitis	Binary	Digestive	361194	426	360768	-4.75	-16.62, 7.12	0.13
I20	Diagnoses - main ICD10: I20 Angina pectoris	Binary	Circulatory	361194	6246	354948	-0.85	-2.08, 0.37	0.13
20002_1598	Non-cancer illness code, self-reported: tonsiltis	Binary	Respiratory	361141	2569	358572	-1.32	-3.34, 0.71	0.13
O63	Diagnoses - main ICD10: O63 Long labour	Binary	Obstetric	361194	1060	360134	-2.25	-6.19, 1.68	0.13
20002_1525	Non-cancer illness code, self-reported: benign / essential tremor	Binary	Neurological	361141	110	361031	3.42	0.43, 6.40	0.13
CHIRHEP_NAS	Chirrosis of liver, NAS	Binary	Digestive	361194	184	361010	Not applicable	Not applicable	0.13
30000_irnt	White blood cell (leukocyte) count	Continuous	Biomarkers	350470	NA	NA	0.09	-0.03, 0.22	0.13
K57	Diagnoses - main ICD10: K57 Diverticular disease of intestine	Binary	Digestive	361194	12662	348532	-0.55	-1.32, 0.22	0.13
6020_33	Completion status of test: Heart rate reached safety level	Binary	Physical measures	54007	2923	51084	-1.24	-3.12, 0.64	0.13
6150_2	Vascular/heart problems diagnosed by doctor: Angina	Binary	Circulatory	360420	11372	349048	-0.56	-1.35, 0.23	0.14
L12_NONIONRADISKINNAS	Other and unspecified skin changes due to chronic exposure to nonionizing radiation	Binary	Dermatologic	361194	126	361068	3.23	0.31, 6.16	0.14
20002_1573	Non-cancer illness code, self-reported: shingles	Binary	Infectious diseases	361141	327	360814	2.29	-0.01, 4.59	0.14
30800_irnt	Oestradiol (quantile)	Continuous	Biomarkers	54498	NA	NA	-0.19	-0.44, 0.06	0.14
C3_LYMPHNODES_SECONDARY_NAS	Secondary and unspecified malignant neoplasm of lymph nodes	Binary	Neoplasms	361194	107	361087	3.41	0.39, 6.44	0.14
78_irnt	Heel bone mineral density (BMD) T-score, automated	Continuous	Physical measures	206589	NA	NA	0.12	-0.04, 0.27	0.14
3147_irnt	Heel quantitative ultrasound index (QUI), direct entry	Continuous	Physical measures	206589	NA	NA	0.12	-0.04, 0.27	0.14
R40	Diagnoses - main ICD10: R40 Somnolence, stupor and coma	Binary	Symptoms	361194	137	361057	Not applicable	Not applicable	0.14
6150_4	Vascular/heart problems diagnosed by doctor: High blood pressure	Binary	Circulatory	360420	97139	263281	0.2	-0.06, 0.46	0.14
A04	Diagnoses - main ICD10: A04 Other bacterial intestinal infections	Binary	Infectious diseases	361194	762	360432	1.77	-0.13, 3.67	0.14
6152_9	Blood clot, DVT, bronchitis, emphysema, asthma, rhinitis, eczema, allergy diagnosed by doctor: Hayfever, allergic rhinitis or eczema	Binary	Circulatory	360527	83407	277120	-0.22	-0.52, 0.08	0.14
G58	Diagnoses - main ICD10: G58 Other mononeuropathies	Binary	Neurological	361194	132	361062	Not applicable	Not applicable	0.14
H8_HL_SEN_NAS	Sensorineural hearing loss	Binary	Sense organs	361194	104	361090	3.43	0.36, 6.50	0.14
K83	Diagnoses - main ICD10: K83 Other diseases of biliary tract	Binary	Digestive	361194	882	360312	1.6	-0.15, 3.36	0.14
5556	FI9 : concept interpolation	Binary	Cognitive function	35147	19701	15446	-0.6	-1.39, 0.19	0.14
N87	Diagnoses - main ICD10: N87 Dysplasia of cervix uteri	Binary	Genitourinary	361194	1102	360092	1.39	-0.17, 2.96	0.14
S27	Diagnoses - main ICD10: S27 Injury of other and unspecified intrathoracic organs	Binary	Injuries and poisonings	361194	243	360951	2.54	0.03, 5.04	0.14
4196_irnt	Pulse wave peak to peak time	Continuous	Physical measures	118787	NA	NA	-0.16	-0.37, 0.05	0.14
3148_irnt	Heel bone mineral density (BMD)	Continuous	Physical measures	206496	NA	NA	0.12	-0.04, 0.27	0.14
C69	Diagnoses - main ICD10: C69 Malignant neoplasm of eye and adnexa	Binary	Neoplasms	361194	137	361057	Not applicable	Not applicable	0.14
A09	Diagnoses - main ICD10: A09 Diarrhoea and gastro-enteritis of presumed infectious origin	Binary	Infectious diseases	361194	2161	359033	-1.62	-4.30, 1.05	0.14
20511	Recent poor appetite or overeating	Ordinal	Mental health	117907	NA	NA	0.1	-0.03, 0.24	0.14
O72	Diagnoses - main ICD10: O72 Postpartum haemorrhage	Binary	Obstetric	361194	307	360887	-6.17	-26.15, 13.81	0.14
20128	Number of fluid intelligence questions attempted within time limit	Ordinal	Cognitive function	117131	NA	NA	-0.14	-0.34, 0.05	0.14
30170	Nucleated red blood cell count	Ordinal	Biomarkers	349848	NA	NA	0.01	-0.00, 0.03	0.14
3404	Neck/shoulder pain for 3+ months	Binary	Symptoms	81276	56156	25120	0.41	-0.15, 0.98	0.15
K04	Diagnoses - main ICD10: K04 Diseases of pulp and periapical tissues	Binary	Digestive	361194	1609	359585	-1.71	-4.60, 1.17	0.15
C17	Diagnoses - main ICD10: C17 Malignant neoplasm of small intestine	Binary	Neoplasms	361194	114	361080	Not applicable	Not applicable	0.15
20002_1154	Non-cancer illness code, self-reported: irritable bowel syndrome	Binary	Digestive	361141	8537	352604	0.56	-0.15, 1.26	0.15
20544_11	Mental health problems ever diagnosed by a professional: Depression	Binary	Mental health	117782	25087	92695	-0.4	-0.96, 0.16	0.15
L12_EPIDERMALTHICKOTH	Other epidermal thickening	Binary	Dermatologic	361194	428	360766	-4.35	-15.02, 6.33	0.15
L85	Diagnoses - main ICD10: L85 Other epidermal thickening	Binary	Dermatologic	361194	416	360778	-4.58	-16.24, 7.08	0.15
C3_OVARY	Malignant neoplasm of ovary	Binary	Neoplasms	361194	844	360350	-2.52	-7.30, 2.26	0.15
5855_3	Which eye(s) affected by astigmatism: Both eyes	Binary	Sense organs	9749	6704	3045	1.26	-0.58, 3.11	0.15
20122	Bipolar disorder status	Binary	Mental health	1064	556	508	3.89	-2.42, 10.19	0.15
20002_1459	Non-cancer illness code, self-reported: colitis/not crohns or ulcerative colitis	Binary	Digestive	361141	959	360182	-2.3	-6.55, 1.95	0.15
20002_1656	Non-cancer illness code, self-reported: fracture toe	Binary	Injuries and poisonings	361141	250	360891	2.47	-0.04, 4.98	0.15
J18	Diagnoses - main ICD10: J18 Pneumonia, organism unspecified	Binary	Respiratory	361194	4630	356564	-0.96	-2.44, 0.52	0.15
5855_2	Which eye(s) affected by astigmatism: Left eye	Binary	Sense organs	9749	1594	8155	-1.7	-4.46, 1.05	0.15
20491	Someone to take to doctor when needed as a child	Ordinal	Mental health	117301	NA	NA	-0.11	-0.27, 0.04	0.15
N41	Diagnoses - main ICD10: N41 Inflammatory diseases of prostate	Binary	Genitourinary	361194	843	360351	-2.51	-7.31, 2.29	0.15
AB1_VIRAL_HEPATITIS	Viral hepatitis	Binary	Infectious diseases	361194	243	360951	2.48	-0.06, 5.02	0.15
20002_1117	Non-cancer illness code, self-reported: other respiratory problems	Binary	Respiratory	361141	628	360513	1.71	-0.20, 3.63	0.15
20480	Ever self-harmed	Binary	Mental health	117733	5099	112634	0.71	-0.19, 1.62	0.15
1920	Mood swings	Binary	Mental health	352604	158982	193622	-0.18	-0.43, 0.07	0.16
20435	Difficulty concentrating during worst depression	Binary	Mental health	58750	46278	12472	-0.53	-1.24, 0.18	0.16
G95	Diagnoses - main ICD10: G95 Other diseases of spinal cord	Binary	Neurological	361194	222	360972	-18.56	-627.51, 590.39	0.16
J02	Diagnoses - main ICD10: J02 Acute pharyngitis	Binary	Respiratory	361194	341	360853	-5.68	-23.27, 11.90	0.16
2375	Relative age of first facial hair	Ordinal	Others	161470	NA	NA	0.06	-0.02, 0.14	0.16
K40	Diagnoses - main ICD10: K40 Inguinal hernia	Binary	Digestive	361194	13147	348047	0.44	-0.14, 1.02	0.16
S91	Diagnoses - main ICD10: S91 Open wound of ankle and foot	Binary	Injuries and poisonings	361194	146	361048	2.98	0.06, 5.89	0.16
AB1_MYCOSES	Mycoses	Binary	Infectious diseases	361194	443	360751	-4.01	-13.64, 5.63	0.16
H7_EYEADNEXOTH	Other specified and unspecified disorders of eye and adnexa	Binary	Sense organs	361194	130	361064	Not applicable	Not applicable	0.16
4803_12	Tinnitus: Yes, now a lot of the time	Binary	Sense organs	117882	2959	114923	0.89	-0.23, 2.01	0.16
20002_1436	Non-cancer illness code, self-reported: headaches (not migraine)	Binary	Symptoms	361141	3022	358119	-1.1	-2.87, 0.66	0.16
K25	Diagnoses - main ICD10: K25 Gastric ulcer	Binary	Digestive	361194	1834	359360	-1.56	-4.21, 1.10	0.16
L12_HIDRADENITISSUP	Hidradenitis suppurativa	Binary	Dermatologic	361194	135	361059	Not applicable	Not applicable	0.16
G62	Diagnoses - main ICD10: G62 Other polyneuropathies	Binary	Neurological	361194	292	360902	2.4	-0.13, 4.94	0.16
L12_EPIDERMTHICKNAS	Other and unspecified epidermal thickening	Binary	Dermatologic	361194	413	360781	-4.14	-14.48, 6.19	0.16
20002_1654	Non-cancer illness code, self-reported: fracture foot	Binary	Injuries and poisonings	361141	240	360901	2.44	-0.14, 5.02	0.16
20002_1567	Non-cancer illness code, self-reported: infectious mononucleosis / glandular fever / epstein barr virus (ebv)	Binary	Infectious diseases	361141	464	360677	1.89	-0.24, 4.02	0.16
20002_1074	Non-cancer illness code, self-reported: angina	Binary	Circulatory	361141	11370	349771	-0.52	-1.30, 0.26	0.17
20002_1508	Non-cancer illness code, self-reported: jaundice (unknown cause)	Binary	Symptoms	361141	296	360845	-5.74	-24.04, 12.56	0.17
20002_1636	Non-cancer illness code, self-reported: fracture ulna	Binary	Injuries and poisonings	361141	118	361023	3.15	0.07, 6.23	0.17
L12_GRANULOMATOUSSKIN	Granulomatous disorders of skin and subcutaneous tissue	Binary	Dermatologic	361194	358	360836	-4.7	-17.48, 8.08	0.17
L92	Diagnoses - main ICD10: L92 Granulomatous disorders of skin and subcutaneous tissue	Binary	Dermatologic	361194	338	360856	-5.27	-20.93, 10.39	0.17
20002_1646	Non-cancer illness code, self-reported: fracture vertebra / crush fracture / vertebral collapse	Binary	Injuries and poisonings	361141	275	360866	2.32	-0.17, 4.80	0.17
5265_irnt	Corneal resistance factor (left)	Continuous	Physical measures	76510	NA	NA	0.19	-0.08, 0.46	0.17
K11_BARRET	Barret oesophagus	Binary	Digestive	361194	1791	359403	-1.46	-3.98, 1.05	0.17
20002_1143	Non-cancer illness code, self-reported: gastritis/gastric erosions	Binary	Digestive	361141	566	360575	1.74	-0.27, 3.74	0.17
KRA_PSY_ANYMENTAL_SUICID	Any mental disorder, or suicide (or attempt)	Binary	Mental health	361194	123	361071	3.09	0.02, 6.15	0.17
20002_1548	Non-cancer illness code, self-reported: acne/acne vulgaris	Binary	Dermatologic	361141	209	360932	2.55	-0.14, 5.24	0.17
M13_ENTESOPATHYNAS	Other/unspecified enthesopathies, not elsewhere classified	Binary	Musculoskeletal	361194	153	361041	2.85	-0.07, 5.77	0.17
H7_VITROTH	Other and unspecified disorders of vitreous body	Binary	Sense organs	361194	134	361060	Not applicable	Not applicable	0.17
N47	Diagnoses - main ICD10: N47 Redundant prepuce, phimosis and paraphimosis	Binary	Genitourinary	361194	1543	359651	-1.59	-4.40, 1.22	0.17
M85	Diagnoses - main ICD10: M85 Other disorders of bone density and structure	Binary	Musculoskeletal	361194	121	361073	Not applicable	Not applicable	0.17
M19	Diagnoses - main ICD10: M19 Other arthrosis	Binary	Musculoskeletal	361194	4165	357029	0.75	-0.23, 1.72	0.17
4294_9	Final attempt correct: abandon	Binary	Cognitive function	119729	141	119588	Not applicable	Not applicable	0.17
M13_SYNOTEND	Disorders of synovium and tendon	Binary	Musculoskeletal	361194	5894	355300	-0.73	-1.89, 0.42	0.17
G6_MONOOTHUNS	Other and unsepcified mononeuropathies, also in other diseases	Binary	Neurological	361194	144	361050	Not applicable	Not applicable	0.17
M89	Diagnoses - main ICD10: M89 Other disorders of bone	Binary	Musculoskeletal	361194	792	360402	1.51	-0.31, 3.34	0.18
N18	Diagnoses - main ICD10: N18 Chronic renal failure	Binary	Genitourinary	361194	521	360673	-3.64	-12.32, 5.03	0.18
H7_LACRIGLAND	Other disorders of lacrimal gland	Binary	Sense organs	361194	131	361063	Not applicable	Not applicable	0.18
5135_irnt	3mm strong meridian (left)	Continuous	Physical measures	75398	NA	NA	-0.18	-0.45, 0.08	0.18
D28	Diagnoses - main ICD10: D28 Benign neoplasm of other and unspecified female genital organs	Binary	Neoplasms	361194	132	361062	Not applicable	Not applicable	0.18
30230	Nucleated red blood cell percentage	Ordinal	Biomarkers	349845	NA	NA	0.01	-0.01, 0.03	0.18
6159_3	Pain type(s) experienced in last month: Neck or shoulder pain	Binary	Symptoms	360391	82120	278271	0.2	-0.09, 0.48	0.18
20150_irnt	Forced expiratory volume in 1-second (FEV1), Best measure	Continuous	Physical measures	272338	NA	NA	0.07	-0.03, 0.17	0.18
D38	Diagnoses - main ICD10: D38 Neoplasm of uncertain or unknown behaviour of middle ear and respiratory and intrathoracic organs	Binary	Neoplasms	361194	107	361087	Not applicable	Not applicable	0.18
20002_1094	Non-cancer illness code, self-reported: deep venous thrombosis (dvt)	Binary	Circulatory	361141	7237	353904	0.56	-0.21, 1.32	0.18
23106_irnt	Impedance of whole body	Continuous	Physical measures	354795	NA	NA	0.06	-0.03, 0.16	0.18
20002_1502	Non-cancer illness code, self-reported: appendicitis	Binary	Digestive	361141	3058	358083	0.82	-0.27, 1.91	0.18
2764_irnt	Age at last live birth	Continuous	Obstetric	131806	NA	NA	0.14	-0.07, 0.34	0.18
F5_ALCOHOLAC	Acute alcohol intoxication	Binary	Mental health	361194	131	361063	Not applicable	Not applicable	0.18
M25	Diagnoses - main ICD10: M25 Other joint disorders, not elsewhere classified	Binary	Musculoskeletal	361194	7218	353976	0.57	-0.22, 1.35	0.18
O46	Diagnoses - main ICD10: O46 Antepartum haemorrhage, not elsewhere classified	Binary	Obstetric	361194	453	360741	1.83	-0.34, 4.01	0.19
H8_CERUMEN	Impacted cerumen	Binary	Sense organs	361194	161	361033	2.73	-0.20, 5.66	0.19
4598	Ever depressed for a whole week	Binary	Mental health	117705	63119	54586	0.29	-0.14, 0.72	0.19
6159_2	Pain type(s) experienced in last month: Facial pain	Binary	Symptoms	360391	6599	353792	0.57	-0.22, 1.37	0.19
20448	Professional informed about depression	Binary	Mental health	66302	42728	23574	-0.41	-1.00, 0.19	0.19
20021_irnt	Speech-reception-threshold (SRT) estimate (right)	Continuous	Physical measures	114720	NA	NA	0.14	-0.07, 0.36	0.19
L12_HYPERTROPHICNAS	Other and unspecified hypertrophic disorders of skin	Binary	Dermatologic	361194	478	360716	-3.34	-11.19, 4.50	0.19
G93	Diagnoses - main ICD10: G93 Other disorders of brain	Binary	Neurological	361194	293	360901	-6.14	-28.20, 15.91	0.19
H7_CONVERSTRAB	Convergent concomitant strabismus	Binary	Sense organs	361194	138	361056	Not applicable	Not applicable	0.19
K44	Diagnoses - main ICD10: K44 Diaphragmatic hernia	Binary	Digestive	361194	8042	353152	0.53	-0.22, 1.28	0.19
2463	Fractured/broken bones in last 5 years	Binary	Injuries and poisonings	359241	34780	324461	0.27	-0.12, 0.66	0.19
C3_EYE_ADNEXA	Malignant neoplasm of eye and adnexa	Binary	Neoplasms	361194	115	361079	Not applicable	Not applicable	0.19
J38	Diagnoses - main ICD10: J38 Diseases of vocal cords and larynx, not elsewhere classified	Binary	Respiratory	361194	1168	360026	-1.85	-5.40, 1.70	0.19
5264_irnt	Corneal hysteresis (left)	Continuous	Physical measures	76510	NA	NA	0.18	-0.09, 0.44	0.19
F5_DEMENTIA	Dementia	Binary	Mental health	361194	157	361037	2.71	-0.26, 5.69	0.19
5663	Length of longest manic/irritable episode	Binary	Mental health	19474	15382	4092	-1.5	-3.58, 0.58	0.2
4244_irnt	Mean signal-to-noise ratio (SNR), (right)	Continuous	Physical measures	116636	NA	NA	0.14	-0.07, 0.35	0.2
L12_ERYTHEMATOUSOTH	Other erythematous conditions	Binary	Dermatologic	361194	118	361076	Not applicable	Not applicable	0.2
L53	Diagnoses - main ICD10: L53 Other erythematous conditions	Binary	Dermatologic	361194	111	361083	Not applicable	Not applicable	0.2
20002_1134	Non-cancer illness code, self-reported: oesophageal disorder	Binary	Digestive	361141	219	360922	2.39	-0.36, 5.13	0.2
J96	Diagnoses - main ICD10: J96 Respiratory failure, not elsewhere classified	Binary	Respiratory	361194	194	361000	-18.83	-739.11, 701.45	0.2
CHILDHOOD_ALLERGY	Childhood allergy (age < 16)	Binary	Respiratory	361194	141	361053	Not applicable	Not applicable	0.2
5088_irnt	Astigmatism angle (right)	Continuous	Physical measures	77983	NA	NA	0.17	-0.09, 0.44	0.2
20486	Contemplated self-harm in past year	Binary	Mental health	17244	3438	13806	-0.99	-2.63, 0.65	0.2
20002_1155	Non-cancer illness code, self-reported: hepatitis	Binary	Infectious diseases	361141	396	360745	-3.73	-13.25, 5.78	0.2
M13_CERVICALGIA	Cervicalgia	Binary	Musculoskeletal	361194	1049	360145	1.26	-0.40, 2.92	0.2
G37	Diagnoses - main ICD10: G37 Other demyelinating diseases of central nervous system	Binary	Neurological	361194	200	360994	-8.49	-54.61, 37.62	0.2
R68	Diagnoses - main ICD10: R68 Other general symptoms and signs	Binary	Symptoms	361194	105	361089	Not applicable	Not applicable	0.2
R56	Diagnoses - main ICD10: R56 Convulsions, not elsewhere classified	Binary	Symptoms	361194	1077	360117	-1.86	-5.51, 1.79	0.2
S89	Diagnoses - main ICD10: S89 Other and unspecified injuries of lower leg	Binary	Injuries and poisonings	361194	124	361070	2.98	-0.26, 6.22	0.2
H7_PTOSIS	Ptosis of eyelid	Binary	Sense organs	361194	919	360275	-2.01	-6.05, 2.02	0.2
M21	Diagnoses - main ICD10: M21 Other acquired deformities of limbs	Binary	Musculoskeletal	361194	588	360606	1.65	-0.43, 3.73	0.2
O02	Diagnoses - main ICD10: O02 Other abnormal products of conception	Binary	Obstetric	361194	1106	360088	1.22	-0.40, 2.84	0.2
5104_irnt	3mm strong meridian angle (left)	Continuous	Physical measures	75398	NA	NA	-0.18	-0.45, 0.10	0.2
L82	Diagnoses - main ICD10: L82 Seborrhoeic keratosis	Binary	Dermatologic	361194	2031	359163	0.95	-0.36, 2.26	0.2
6152_5	Blood clot, DVT, bronchitis, emphysema, asthma, rhinitis, eczema, allergy diagnosed by doctor: Blood clot in the leg (DVT)	Binary	Circulatory	360527	7386	353141	0.53	-0.24, 1.29	0.2
I33	Diagnoses - main ICD10: I33 Acute and subacute endocarditis	Binary	Circulatory	361194	133	361061	Not applicable	Not applicable	0.2
K11_HERNIA	Hernia	Binary	Digestive	361194	26197	334997	0.29	-0.15, 0.73	0.2
20001_1003	Cancer code, self-reported: skin cancer	Binary	Neoplasms	361141	1125	360016	1.22	-0.40, 2.84	0.2
4079_irnt	Diastolic blood pressure, automated reading	Continuous	Physical measures	340162	NA	NA	0.08	-0.04, 0.20	0.21
20002_1561	Non-cancer illness code, self-reported: raynaud's phenomenon/disease	Binary	Circulatory	361141	375	360766	-3.8	-13.75, 6.15	0.21
M62	Diagnoses - main ICD10: M62 Other disorders of muscle	Binary	Musculoskeletal	361194	343	360851	2.02	-0.45, 4.48	0.21
20445	Depression possibly related to childbirth	Binary	Mental health	38007	4834	33173	0.71	-0.33, 1.74	0.21
5089_irnt	Astigmatism angle (left)	Continuous	Physical measures	77739	NA	NA	-0.17	-0.44, 0.10	0.21
C3_FEMALE_GENITAL	malignant neoplasm of female genital organs	Binary	Neoplasms	361194	2603	358591	0.83	-0.34, 2.00	0.21
T79	Diagnoses - main ICD10: T79 Certain early complications of trauma, not elsewhere classified	Binary	Injuries and poisonings	361194	205	360989	2.43	-0.42, 5.27	0.21
F5_SCHIZO	Schizophrenia, schizotypal and delusional disorders	Binary	Mental health	361194	461	360733	1.75	-0.47, 3.96	0.21
KRA_PSY_SCHIZODEL	Schizophrenia or delusion	Binary	Mental health	361194	461	360733	1.75	-0.47, 3.96	0.21
20002_1504	Non-cancer illness code, self-reported: anal fissure	Binary	Digestive	361141	188	360953	2.47	-0.43, 5.36	0.21
23127_irnt	Trunk fat percentage	Continuous	Physical measures	354619	NA	NA	0.07	-0.04, 0.18	0.21
6159_7	Pain type(s) experienced in last month: Knee pain	Binary	Symptoms	360391	76628	283763	-0.19	-0.50, 0.11	0.21
H7_RETINALDETACHBREAK	Retinal detachment with retinal break	Binary	Sense organs	361194	1198	359996	-1.65	-4.88, 1.57	0.21
20151_irnt	Forced vital capacity (FVC), Best measure	Continuous	Physical measures	272338	NA	NA	0.06	-0.04, 0.16	0.21
2149	Lifetime number of sexual partners	Ordinal	Others	296609	NA	NA	0.07	-0.04, 0.17	0.21
20002_1428	Non-cancer illness code, self-reported: thyroiditis	Binary	Endocrine	361141	180	360961	2.5	-0.44, 5.43	0.21
M13_DISSYNOTENDNAS	Other specified/unspecified disorders of synovium and tendon +Other specified/unspecified bursopathies	Binary	Musculoskeletal	361194	343	360851	1.95	-0.49, 4.39	0.22
G6_DISBROTHUNS	Disorders of brain, other and unspecified	Binary	Neurological	361194	127	361067	Not applicable	Not applicable	0.22
K37	Diagnoses - main ICD10: K37 Unspecified appendicitis	Binary	Digestive	361194	355	360839	-3.94	-14.62, 6.75	0.22
M13_MEDIALEPICOND	Medial epicondylitis	Binary	Musculoskeletal	361194	122	361072	2.87	-0.38, 6.12	0.22
KNEE_ARTHROSIS	Gonarthrosis [arthrosis of knee](FG)	Binary	Musculoskeletal	361194	11900	349294	-0.45	-1.21, 0.31	0.22
M17	Diagnoses - main ICD10: M17 Gonarthrosis [arthrosis of knee]	Binary	Musculoskeletal	361194	11497	349697	-0.47	-1.26, 0.32	0.22
20002_1190	Non-cancer illness code, self-reported: peritonitis	Binary	Digestive	361141	1261	359880	1.13	-0.43, 2.70	0.22
H66	Diagnoses - main ICD10: H66 Suppurative and unspecified otitis media	Binary	Sense organs	361194	447	360747	1.81	-0.50, 4.11	0.22
H8_MED_SUPP	Suppurative and unspecified otitis media	Binary	Sense organs	361194	486	360708	1.69	-0.50, 3.88	0.22
NECROVASC_FG	#Other necrotizing vasculopathies (FG)	Binary	Musculoskeletal	361194	118	361076	Not applicable	Not applicable	0.22
23124_irnt	Arm fat mass (left)	Continuous	Physical measures	354673	NA	NA	0.08	-0.04, 0.20	0.22
L12_ERYTH_NAS	Other and unspecified erythematous conditions	Binary	Dermatologic	361194	108	361086	Not applicable	Not applicable	0.22
5866	FI13 : subset inclusion logic	Binary	Cognitive function	2964	647	2317	-2.75	-8.39, 2.89	0.22
VIT_DEF	Vitamin deficiency	Binary	Endocrine	361194	113	361081	Not applicable	Not applicable	0.22
20002_1526	Non-cancer illness code, self-reported: polio / poliomyelitis	Binary	Infectious diseases	361141	256	360885	2.16	-0.51, 4.84	0.22
20127_irnt	Neuroticism score	Continuous	Mental health	293006	NA	NA	0.08	-0.05, 0.22	0.22
20441	Ever had prolonged loss of interest in normal activities	Binary	Mental health	117727	46330	71397	-0.28	-0.72, 0.17	0.22
20002_1430	Non-cancer illness code, self-reported: hypopituitarism	Binary	Endocrine	361141	133	361008	2.76	-0.45, 5.96	0.22
NAFLD	Nonalcoholic fatty liver disease	Binary	Digestive	361194	275	360919	2.1	-0.53, 4.72	0.22
4548	Health satisfaction	Ordinal	Mental health	119567	NA	NA	0.12	-0.07, 0.30	0.22
20002_1267	Non-cancer illness code, self-reported: spinal injury	Binary	Injuries and poisonings	361141	583	360558	1.55	-0.52, 3.62	0.22
H7_OTHERCONJ	Other disorders of conjunctiva	Binary	Sense organs	361194	452	360742	-3.09	-10.66, 4.48	0.22
G40	Diagnoses - main ICD10: G40 Epilepsy	Binary	Neurological	361194	795	360399	-2.3	-7.35, 2.74	0.23
H11	Diagnoses - main ICD10: H11 Other disorders of conjunctiva	Binary	Sense organs	361194	428	360766	-3.33	-11.82, 5.15	0.23
I60	Diagnoses - main ICD10: I60 Subarachnoid haemorrhage	Binary	Circulatory	361194	642	360552	1.51	-0.53, 3.54	0.23
G6_CPETAL	Cerebral palsy and other paralytic syndromes	Binary	Neurological	361194	584	360610	-2.55	-8.35, 3.25	0.23
20002_1243	Non-cancer illness code, self-reported: psychological/psychiatric problem	Binary	Mental health	361141	363	360778	1.87	-0.55, 4.29	0.23
20002_1620	Non-cancer illness code, self-reported: bursitis	Binary	Musculoskeletal	361141	105	361036	Not applicable	Not applicable	0.23
5992	ECG, phase duration	Binary	Physical measures	53998	42709	11289	0.5	-0.34, 1.34	0.23
C3_TONGUENAS	Malignant neoplasm of other and unspecified parts of tongue	Binary	Neoplasms	361194	160	361034	-9.3	-70.99, 52.38	0.23
20002_1229	Non-cancer illness code, self-reported: parathyroid gland problem (not cancer)	Binary	Endocrine	361141	125	361016	2.79	-0.49, 6.07	0.23
H04	Diagnoses - main ICD10: H04 Disorders of lachrymal system	Binary	Sense organs	361194	1476	359718	1.05	-0.46, 2.57	0.23
H7_LACRIMALSYSTEM	Disorders of lacrimal system	Binary	Sense organs	361194	1555	359639	1.01	-0.45, 2.46	0.23
C78	Diagnoses - main ICD10: C78 Secondary malignant neoplasm of respiratory and digestive organs	Binary	Neoplasms	361194	1378	359816	-1.59	-4.78, 1.60	0.23
K43	Diagnoses - main ICD10: K43 Ventral hernia	Binary	Digestive	361194	2249	358945	-1.15	-3.32, 1.02	0.23
S52	Diagnoses - main ICD10: S52 Fracture of forearm	Binary	Injuries and poisonings	361194	5080	356114	-0.69	-1.93, 0.54	0.23
20002_1478	Non-cancer illness code, self-reported: cervical spondylosis	Binary	Musculoskeletal	361141	2510	358631	-1.02	-2.91, 0.88	0.23
K11_GIBLEEDING	GI-bleeding	Binary	Digestive	361194	5235	355959	-0.68	-1.89, 0.53	0.23
M93	Diagnoses - main ICD10: M93 Other osteochondropathies	Binary	Musculoskeletal	361194	103	361091	Not applicable	Not applicable	0.23
20002_1446	Non-cancer illness code, self-reported: anaemia	Binary	Hematopoietic	361141	602	360539	-2.44	-7.99, 3.11	0.23
20536_3	Weight change during worst episode of depression: Both gained and lost some weight during the episode	Binary	Mental health	56571	3569	53002	-0.87	-2.44, 0.71	0.23
R79	Diagnoses - main ICD10: R79 Other abnormal findings of blood chemistry	Binary	Symptoms	361194	2622	358572	0.79	-0.40, 1.98	0.24
M13_CALCIFICTEND	Calcific tendinitis of shoulder	Binary	Musculoskeletal	361194	173	361021	-7.64	-46.56, 31.27	0.24
2453	Cancer diagnosed by doctor	Binary	Neoplasms	359981	28509	331472	0.26	-0.16, 0.69	0.24
20001_1063	Cancer code, self-reported: primary bone cancer	Binary	Neoplasms	361141	111	361030	Not applicable	Not applicable	0.24
M13_RADICULOPATHY	Radiculopathy	Binary	Musculoskeletal	361194	532	360662	-2.62	-8.79, 3.56	0.24
G6_NEURODEG	Other degenerative diseases of the nervous system	Binary	Neurological	361194	242	360952	2.14	-0.62, 4.91	0.24
4803_11	Tinnitus: Yes, now most or all of the time	Binary	Sense organs	117882	7739	110143	-0.55	-1.54, 0.43	0.24
H7_EYEOTH	Other disorders of eye and adnexa	Binary	Sense organs	361194	230	360964	-5.25	-23.58, 13.08	0.24
K56	Diagnoses - main ICD10: K56 Paralytic ileus and intestinal obstruction without hernia	Binary	Digestive	361194	1851	359343	0.96	-0.47, 2.40	0.24
6156_14	Manic/hyper symptoms: I was more creative or had more ideas than usual	Binary	Mental health	24049	2850	21199	0.8	-0.44, 2.05	0.24
30190_irnt	Monocyte percentage	Continuous	Biomarkers	349861	NA	NA	0.07	-0.05, 0.19	0.24
J01	Diagnoses - main ICD10: J01 Acute sinusitis	Binary	Respiratory	361194	112	361082	2.92	-0.56, 6.40	0.24
G6_NEUATR	Systemic atrophies primarly affecting the central nervous system	Binary	Neurological	361194	212	360982	2.24	-0.64, 5.12	0.24
H7_RETVASCNAS	Other and unspecified vascular occlusions	Binary	Sense organs	361194	262	360932	2.06	-0.65, 4.77	0.24
M13_SHOULDERBURSITIS	Bursitis of shoulder	Binary	Musculoskeletal	361194	159	361035	-8.35	-56.83, 40.14	0.24
20002_1234	Non-cancer illness code, self-reported: adrenocortical insufficiency/addison's disease	Binary	Endocrine	361141	158	360983	-8.38	-57.38, 40.63	0.24
20002_1625	Non-cancer illness code, self-reported: cellulitis	Binary	Dermatologic	361141	232	360909	2.16	-0.65, 4.97	0.24
20002_1384	Non-cancer illness code, self-reported: scleroderma/systemic sclerosis	Binary	Musculoskeletal	361141	121	361020	2.76	-0.60, 6.12	0.24
20002_1138	Non-cancer illness code, self-reported: gastro-oesophageal reflux (gord) / gastric reflux	Binary	Digestive	361141	15210	345931	0.35	-0.22, 0.91	0.25
4277	Volume level set by participant (right)	Ordinal	Physical measures	116755	NA	NA	-2.73	-7.33, 1.88	0.25
20002_1648	Non-cancer illness code, self-reported: fracture neck of femur / hip	Binary	Injuries and poisonings	361141	246	360895	2.11	-0.66, 4.88	0.25
5182_1	Both eyes present: Yes	Binary	Sense organs	80386	80283	103	Not applicable	Not applicable	0.25
20002_1462	Non-cancer illness code, self-reported: crohns disease	Binary	Digestive	361141	1096	360045	1.14	-0.54, 2.81	0.25
5386	Number of unenthusiastic/disinterested episodes	Ordinal	Mental health	30001	NA	NA	0.21	-0.15, 0.58	0.25
20544_1	Mental health problems ever diagnosed by a professional: Social anxiety or social phobia	Binary	Mental health	117716	1474	116242	1.02	-0.51, 2.54	0.25
20126_3	Bipolar and major depression status: Probable Recurrent major depression (severe)	Binary	Mental health	86895	6304	80591	0.55	-0.33, 1.42	0.25
I34	Diagnoses - main ICD10: I34 Nonrheumatic mitral valve disorders	Binary	Circulatory	361194	552	360642	1.56	-0.63, 3.75	0.25
I44	Diagnoses - main ICD10: I44 Atrioventricular and left bundle-branch block	Binary	Circulatory	361194	651	360543	1.49	-0.62, 3.61	0.25
2316	Wheeze or whistling in the chest in last year	Binary	Symptoms	354523	73828	280695	-0.18	-0.49, 0.13	0.25
20544_16	Mental health problems ever diagnosed by a professional: Anorexia nervosa	Binary	Mental health	117708	690	117018	1.4	-0.61, 3.41	0.25
M00	Diagnoses - main ICD10: M00 Pyogenic arthritis	Binary	Musculoskeletal	361194	256	360938	2.13	-0.68, 4.93	0.25
20002_1086	Non-cancer illness code, self-reported: subarachnoid haemorrhage	Binary	Circulatory	361141	337	360804	1.84	-0.69, 4.37	0.25
K11_ILEUS	Paralytic ileus and intestinal obstruction	Binary	Digestive	361194	2102	359092	0.84	-0.46, 2.15	0.25
E23	Diagnoses - main ICD10: E23 Hypofunction and other disorders of pituitary gland	Binary	Endocrine	361194	173	361021	2.43	-0.70, 5.56	0.25
5983_irnt	ECG, heart rate	Continuous	Physical measures	53777	NA	NA	-0.19	-0.50, 0.13	0.25
23120_irnt	Arm fat mass (right)	Continuous	Physical measures	354736	NA	NA	0.07	-0.05, 0.19	0.25
R42	Diagnoses - main ICD10: R42 Dizziness and giddiness	Binary	Symptoms	361194	1680	359514	-1.24	-3.76, 1.27	0.25
N42	Diagnoses - main ICD10: N42 Other disorders of prostate	Binary	Genitourinary	361194	623	360571	-2.26	-7.51, 2.99	0.26
20002_1381	Non-cancer illness code, self-reported: systemic lupus erythematosis/sle	Binary	Musculoskeletal	361141	415	360726	-2.98	-10.66, 4.69	0.26
20002_1139	Non-cancer illness code, self-reported: oesophagitis/barretts oesophagus	Binary	Digestive	361141	1144	359997	-1.52	-4.71, 1.67	0.26
H74	Diagnoses - main ICD10: H74 Other disorders of middle ear and mastoid	Binary	Sense organs	361194	233	360961	2.16	-0.72, 5.04	0.26
S31	Diagnoses - main ICD10: S31 Open wound of abdomen, lower back and pelvis	Binary	Injuries and poisonings	361194	100	361094	Not applicable	Not applicable	0.26
MENINGITIS	Meningitis	Binary	Neurological	361194	134	361060	2.61	-0.71, 5.92	0.26
K11_OTHGASTR	Other gastritis (incl. Duodenitis)	Binary	Digestive	361194	10518	350676	0.4	-0.26, 1.06	0.26
20002_1644	Non-cancer illness code, self-reported: fracture rib	Binary	Injuries and poisonings	361141	368	360773	1.76	-0.71, 4.23	0.26
M13_PYOGARTH	Pyogenic arthritis	Binary	Musculoskeletal	361194	278	360916	1.97	-0.72, 4.66	0.26
D32	Diagnoses - main ICD10: D32 Benign neoplasm of meninges	Binary	Neoplasms	361194	327	360867	1.91	-0.72, 4.54	0.26
6151_3	Fractured bone site(s): Hip	Binary	Injuries and poisonings	359241	667	358574	1.38	-0.65, 3.40	0.26
20002_1513	Non-cancer illness code, self-reported: inguinal hernia	Binary	Digestive	361141	1497	359644	0.97	-0.53, 2.46	0.26
H34	Diagnoses - main ICD10: H34 Retinal vascular occlusions	Binary	Sense organs	361194	303	360891	1.94	-0.73, 4.61	0.26
H7_RETINAVASC	Retinal vascular disorders	Binary	Sense organs	361194	320	360874	1.86	-0.73, 4.44	0.26
6151_7	Fractured bone site(s): Other bones	Binary	Injuries and poisonings	359241	18787	340454	0.31	-0.21, 0.82	0.26
F99	Diagnoses - main ICD10: F99 Mental disorder, not otherwise specified	Binary	Mental health	361194	118	361076	Not applicable	Not applicable	0.26
20002_1406	Non-cancer illness code, self-reported: muscle or soft tissue injuries	Binary	Musculoskeletal	361141	2653	358488	0.75	-0.44, 1.94	0.26
6149_5	Mouth/teeth dental problems: Toothache	Binary	Digestive	359841	14477	345364	-0.37	-1.05, 0.31	0.26
4803_14	Tinnitus: Yes, but not now, but have in the past	Binary	Sense organs	117882	13080	104802	-0.41	-1.16, 0.34	0.26
H8_MENIERE	MÃ©niÃ¨re disease	Binary	Sense organs	361194	122	361072	-12.85	-187.69, 161.98	0.26
M13_SPINSTENOSIS	Spinal stenosis	Binary	Musculoskeletal	361194	1910	359284	0.86	-0.50, 2.22	0.27
D43	Diagnoses - main ICD10: D43 Neoplasm of uncertain or unknown behaviour of brain and central nervous system	Binary	Neoplasms	361194	115	361079	Not applicable	Not applicable	0.27
20002_1631	Non-cancer illness code, self-reported: fracture clavicle / collar bone	Binary	Injuries and poisonings	361141	409	360732	1.67	-0.73, 4.06	0.27
I71	Diagnoses - main ICD10: I71 Aortic aneurysm and dissection	Binary	Circulatory	361194	564	360630	-2.47	-8.51, 3.57	0.27
K82	Diagnoses - main ICD10: K82 Other diseases of gallbladder	Binary	Digestive	361194	293	360901	1.94	-0.77, 4.65	0.27
20002_1415	Non-cancer illness code, self-reported: ear/vestibular disorder	Binary	Sense organs	361141	3103	358038	0.69	-0.43, 1.81	0.27
M13_ARTHROSIS_OTH	Other arthrosis	Binary	Musculoskeletal	361194	5168	356026	0.54	-0.36, 1.45	0.27
VI_NERVOUS	Diseases of the nervous system	Binary	Neurological	361194	21323	339871	-0.3	-0.86, 0.25	0.27
20002_1374	Non-cancer illness code, self-reported: allergy/hypersensitivity/anaphylaxis	Binary	Injuries and poisonings	361141	2622	358519	-0.91	-2.72, 0.90	0.27
G6_TRINEU	Trigeminal neuralgia	Binary	Neurological	361194	189	361005	2.24	-0.81, 5.30	0.27
I9_NONRHEVALV	Non-rheumatic valve diseases	Binary	Circulatory	361194	1606	359588	0.92	-0.54, 2.38	0.27
M13_SPONDYLINFLAMNAS	Other specified/unspecified inflammatory spondylopathies	Binary	Musculoskeletal	361194	116	361078	2.69	-0.80, 6.18	0.27
4101_irnt	Heel broadband ultrasound attenuation (left)	Continuous	Physical measures	114625	NA	NA	0.12	-0.09, 0.33	0.27
I9_ARTEMBTHRLOW	Arterial embolism and thrombosis of lower extremity artery	Binary	Circulatory	361194	362	360832	1.74	-0.77, 4.24	0.27
M13_FOREIGNBODY	Residual foreign body in soft tissue	Binary	Musculoskeletal	361194	221	360973	-4.8	-21.49, 11.89	0.27
S81	Diagnoses - main ICD10: S81 Open wound of lower leg	Binary	Injuries and poisonings	361194	287	360907	1.93	-0.80, 4.67	0.27
20002_1065	Non-cancer illness code, self-reported: hypertension	Binary	Circulatory	361141	93560	267581	0.15	-0.12, 0.42	0.27
20002_1295	Non-cancer illness code, self-reported: joint disorder	Binary	Musculoskeletal	361141	1743	359398	-1.14	-3.49, 1.21	0.27
K63	Diagnoses - main ICD10: K63 Other diseases of intestine	Binary	Digestive	361194	8041	353153	-0.51	-1.47, 0.46	0.27
2296	Falls in the last year	Ordinal	Others	360344	NA	NA	0.04	-0.03, 0.11	0.27
I45	Diagnoses - main ICD10: I45 Other conduction disorders	Binary	Circulatory	361194	292	360902	-4.11	-17.04, 8.82	0.27
K11_CHRONGASTR	Chronic gastritis	Binary	Digestive	361194	1790	359404	-1.12	-3.42, 1.19	0.27
D3_OTHERANAEMIA	Other anaemias	Binary	Hematopoietic	361194	4294	356900	-0.68	-2.02, 0.65	0.27
D64	Diagnoses - main ICD10: D64 Other anaemias	Binary	Hematopoietic	361194	3702	357492	-0.8	-2.40, 0.79	0.27
20001_1073	Cancer code, self-reported: rodent ulcer	Binary	Neoplasms	361141	519	360622	-2.4	-8.33, 3.52	0.27
4100_irnt	Ankle spacing width (left)	Continuous	Physical measures	114630	NA	NA	0.11	-0.09, 0.30	0.28
398	Number of correct matches in round	Ordinal	Cognitive function	360686	NA	NA	-0.02	-0.05, 0.01	0.28
K66	Diagnoses - main ICD10: K66 Other disorders of peritoneum	Binary	Digestive	361194	405	360789	1.73	-0.80, 4.26	0.28
D3_ANAEMIANAS	Other and unspecified anaemias	Binary	Hematopoietic	361194	4291	356903	-0.68	-2.02, 0.65	0.28
S72	Diagnoses - main ICD10: S72 Fracture of femur	Binary	Injuries and poisonings	361194	1803	359391	-1.13	-3.47, 1.22	0.28
5132_irnt	3mm strong meridian (right)	Continuous	Physical measures	75410	NA	NA	-0.15	-0.41, 0.12	0.28
N48	Diagnoses - main ICD10: N48 Other disorders of penis	Binary	Genitourinary	361194	1317	359877	-1.34	-4.20, 1.53	0.28
20002_1113	Non-cancer illness code, self-reported: emphysema/chronic bronchitis	Binary	Respiratory	361141	5031	356110	-0.62	-1.84, 0.59	0.28
GLOMER_NEPHRITIS	Glomerulonephritis	Binary	Genitourinary	361194	629	360565	-2.09	-7.07, 2.89	0.28
H57	Diagnoses - main ICD10: H57 Other disorders of eye and adnexa	Binary	Sense organs	361194	190	361004	-5.99	-31.47, 19.49	0.28
4968	FI4 : positional arithmetic	Binary	Cognitive function	115690	98344	17346	0.35	-0.30, 1.00	0.28
20002_1309	Non-cancer illness code, self-reported: osteoporosis	Binary	Musculoskeletal	361141	5736	355405	-0.58	-1.69, 0.54	0.28
20490	Sexually molested as a child	Ordinal	Mental health	116773	NA	NA	-0.06	-0.17, 0.05	0.28
6145_6	Illness, injury, bereavement, stress in last 2 years: Financial difficulties	Binary	Mental health	358836	40670	318166	0.21	-0.16, 0.57	0.28
5993	ECG, number of stages in a phase	Ordinal	Physical measures	53998	NA	NA	0.12	-0.10, 0.33	0.28
D10	Diagnoses - main ICD10: D10 Benign neoplasm of mouth and pharynx	Binary	Neoplasms	361194	371	360823	1.73	-0.82, 4.28	0.28
K92	Diagnoses - main ICD10: K92 Other diseases of digestive system	Binary	Digestive	361194	5019	356175	-0.65	-1.92, 0.63	0.28
20493	Severity of problems due to mania or irritability	Binary	Mental health	26655	7988	18667	0.55	-0.42, 1.51	0.28
R52	Diagnoses - main ICD10: R52 Pain, not elsewhere classified	Binary	Symptoms	361194	310	360884	-3.59	-14.26, 7.07	0.28
I70	Diagnoses - main ICD10: I70 Atherosclerosis	Binary	Circulatory	361194	566	360628	1.49	-0.78, 3.76	0.28
20002_1660	Non-cancer illness code, self-reported: rosacea	Binary	Dermatologic	361141	585	360556	1.39	-0.75, 3.54	0.28
S00	Diagnoses - main ICD10: S00 Superficial injury of head	Binary	Injuries and poisonings	361194	904	360290	-1.7	-5.57, 2.17	0.28
20002_1657	Non-cancer illness code, self-reported: septicaemia / sepsis	Binary	Infectious diseases	361141	238	360903	2.01	-0.88, 4.89	0.28
KRA_PSY_ALCOH	Alcohol abuse, main dg	Binary	Mental health	361194	322	360872	1.77	-0.86, 4.41	0.29
5375_irnt	Longest period of unenthusiasm / disinterest	Continuous	Mental health	32165	NA	NA	-0.22	-0.62, 0.18	0.29
403	Number of times snap-button pressed	Ordinal	Cognitive function	359678	NA	NA	-0.02	-0.06, 0.02	0.29
L12_GRANULOMASKINNAS	Other and unspecified granulomatous disorders of skin and subcutaneous tissue	Binary	Dermatologic	361194	196	360998	-5.06	-23.96, 13.85	0.29
K65	Diagnoses - main ICD10: K65 Peritonitis	Binary	Digestive	361194	244	360950	-4.94	-23.09, 13.21	0.29
T87	Diagnoses - main ICD10: T87 Complications peculiar to reattachment and amputation	Binary	Injuries and poisonings	361194	108	361086	2.81	-0.91, 6.54	0.29
ASTHMA_MODE	Asthma (mode)	Binary	Respiratory	361194	197	360997	-5	-23.62, 13.61	0.29
J46	Diagnoses - main ICD10: J46 Status asthmaticus	Binary	Respiratory	361194	180	361014	-6.09	-32.97, 20.78	0.29
1980	Worrier / anxious feelings	Binary	Mental health	351833	199463	152370	0.13	-0.11, 0.38	0.29
G6_POLYOTHUNS	Other and unspecified polyneuropathies, also in other diseases	Binary	Neurological	361194	379	360815	1.65	-0.85, 4.15	0.29
20002_1570	Non-cancer illness code, self-reported: rubella / german measles	Binary	Infectious diseases	361141	443	360698	1.54	-0.83, 3.92	0.29
IBD_VIRAL_HEPATITIS	Viral hepatitis, IBD co-morbidity	Binary	Digestive	361194	224	360970	2.03	-0.93, 4.99	0.29
20002_1421	Non-cancer illness code, self-reported: meniere's disease	Binary	Sense organs	361141	1031	360110	1.07	-0.68, 2.83	0.29
20499	Ever sought or received professional help for mental distress	Binary	Mental health	117677	46020	71657	-0.24	-0.68, 0.21	0.29
C53	Diagnoses - main ICD10: C53 Malignant neoplasm of cervix uteri	Binary	Neoplasms	361194	192	361002	-5.36	-26.66, 15.94	0.29
R13	Diagnoses - main ICD10: R13 Dysphagia	Binary	Symptoms	361194	3471	357723	0.63	-0.46, 1.73	0.29
20001_1055	Cancer code, self-reported: chronic lymphocytic	Binary	Neoplasms	361141	237	360904	-4.13	-17.71, 9.45	0.29
20471	Ever seen an un-real vision	Binary	Mental health	116787	3768	113019	-0.72	-2.19, 0.75	0.29
4653	Ever highly irritable/argumentative for 2 days	Binary	Mental health	117359	20930	96429	0.29	-0.24, 0.83	0.29
I08	Diagnoses - main ICD10: I08 Multiple valve diseases	Binary	Circulatory	361194	250	360944	2.07	-0.96, 5.10	0.3
G6_MONOLOWOTHUNS	Other and unspecified mononeuropathies of lower limb	Binary	Neurological	361194	130	361064	-8.1	-58.39, 42.20	0.3
N19	Diagnoses - main ICD10: N19 Unspecified renal failure	Binary	Genitourinary	361194	164	361030	2.4	-0.99, 5.80	0.3
6033_irnt	Maximum heart rate during fitness test	Continuous	Physical measures	53984	NA	NA	-0.17	-0.48, 0.15	0.3
20002_1067	Non-cancer illness code, self-reported: peripheral vascular disease	Binary	Circulatory	361141	664	360477	-1.92	-6.55, 2.72	0.3
F05	Diagnoses - main ICD10: F05 Delirium, not induced by alcohol and other psychoactive substances	Binary	Mental health	361194	106	361088	Not applicable	Not applicable	0.3
M13_ANKLEFOOT	Other acquired deformities of ankle and foot	Binary	Musculoskeletal	361194	118	361076	-9.44	-83.89, 65.00	0.3
G6_EPIPAROX	Episodal and paroxysmal disorders	Binary	Neurological	361194	5418	355776	-0.57	-1.73, 0.59	0.3
M13_PREPATELLARBURSITIS	Prepatellar bursitis	Binary	Musculoskeletal	361194	222	360972	2.01	-0.98, 4.99	0.3
20474	Ever believed in un-real communications or signs	Binary	Mental health	117731	822	116909	-1.7	-5.70, 2.31	0.3
G6_HYDROCEPH	Hydrocephalus	Binary	Neurological	361194	113	361081	-10.14	-101.19, 80.90	0.3
4041	Gestational diabetes only	Binary	Obstetric	6119	691	5428	1.37	-0.93, 3.67	0.3
M13_MUSCLE	Disorders of muscles	Binary	Musculoskeletal	361194	487	360707	1.46	-0.86, 3.77	0.3
20002_1297	Non-cancer illness code, self-reported: muscle/soft tissue problem	Binary	Musculoskeletal	361141	2862	358279	-0.8	-2.49, 0.88	0.3
IBD_ENDOMETRIOSIS	Endometriosis, IBD co-morbidity	Binary	Digestive	361194	1516	359678	-1.14	-3.64, 1.37	0.3
N80	Diagnoses - main ICD10: N80 Endometriosis	Binary	Genitourinary	361194	1496	359698	-1.15	-3.70, 1.40	0.3
2188	Long-standing illness, disability or infirmity	Binary	Others	352798	114798	238000	-0.14	-0.40, 0.13	0.3
C56	Diagnoses - main ICD10: C56 Malignant neoplasm of ovary	Binary	Neoplasms	361194	693	360501	-1.94	-6.71, 2.83	0.3
20002_1500	Non-cancer illness code, self-reported: vertigo	Binary	Sense organs	361141	431	360710	1.52	-0.89, 3.94	0.3
SFN	Small fibre neuropathy	Binary	Neurological	361194	143	361051	2.36	-1.05, 5.77	0.31
2227	Other eye problems	Binary	Sense organs	360134	51720	308414	0.18	-0.16, 0.52	0.31
20526	Been in serious accident believed to be life-threatening	Binary	Mental health	117922	11325	106597	-0.4	-1.20, 0.40	0.31
C20	Diagnoses - main ICD10: C20 Malignant neoplasm of rectum	Binary	Neoplasms	361194	1118	360076	1.05	-0.73, 2.83	0.31
20517	Trouble falling or staying asleep, or sleeping too much	Ordinal	Mental health	117822	NA	NA	0.1	-0.09, 0.30	0.31
1190	Nap during day	Ordinal	Neurological	360855	NA	NA	0.04	-0.03, 0.11	0.31
O34	Diagnoses - main ICD10: O34 Maternal care for known or suspected abnormality of pelvic organs	Binary	Obstetric	361194	791	360403	1.16	-0.78, 3.11	0.31
I42	Diagnoses - main ICD10: I42 Cardiomyopathy	Binary	Circulatory	361194	479	360715	1.5	-0.91, 3.91	0.31
K11_OESULC	Ulcer of oesophagus	Binary	Digestive	361194	3098	358096	-0.75	-2.35, 0.85	0.31
20018	Prospective memory result	Ordinal	Cognitive function	119729	NA	NA	0.06	-0.05, 0.16	0.31
C54	Diagnoses - main ICD10: C54 Malignant neoplasm of corpus uteri	Binary	Neoplasms	361194	988	360206	1.08	-0.76, 2.91	0.31
L72	Diagnoses - main ICD10: L72 Follicular cysts of skin and subcutaneous tissue	Binary	Dermatologic	361194	6644	354550	-0.5	-1.54, 0.54	0.31
30200_irnt	Neutrophill percentage	Continuous	Biomarkers	349861	NA	NA	0.06	-0.06, 0.19	0.31
23126_irnt	Arm predicted mass (left)	Continuous	Physical measures	354653	NA	NA	-0.04	-0.12, 0.04	0.31
G6_ALS	Motor neuron disease	Binary	Neurological	361194	167	361027	2.19	-1.10, 5.48	0.31
20002_1081	Non-cancer illness code, self-reported: stroke	Binary	Circulatory	361141	4836	356305	0.51	-0.43, 1.45	0.31
23128_irnt	Trunk fat mass	Continuous	Physical measures	354597	NA	NA	0.06	-0.06, 0.19	0.31
2257	Hearing difficulty/problems with background noise	Binary	Sense organs	353983	134141	219842	0.13	-0.12, 0.38	0.31
2080	Frequency of tiredness / lethargy in last 2 weeks	Ordinal	Mental health	350580	NA	NA	-0.05	-0.15, 0.05	0.31
K86	Diagnoses - main ICD10: K86 Other diseases of pancreas	Binary	Digestive	361194	521	360673	1.44	-0.92, 3.81	0.32
20534	Sleeping too much	Binary	Mental health	45540	9354	36186	-0.46	-1.41, 0.48	0.32
20126_1	Bipolar and major depression status: Bipolar I Disorder	Binary	Mental health	86895	556	86339	-2.1	-7.51, 3.32	0.32
5159_irnt	3mm asymmetry index (right)	Continuous	Physical measures	74038	NA	NA	0.14	-0.13, 0.41	0.32
F5_MOOD	Mood [affective] disorders	Binary	Mental health	361194	1546	359648	-1.09	-3.55, 1.38	0.32
KRA_PSY_MOOD	Mood disorders	Binary	Mental health	361194	1546	359648	-1.09	-3.55, 1.38	0.32
D46	Diagnoses - main ICD10: D46 Myelodysplastic syndromes	Binary	Neoplasms	361194	155	361039	-6.94	-44.66, 30.77	0.32
H49	Diagnoses - main ICD10: H49 Paralytic strabismus	Binary	Sense organs	361194	135	361059	-7.21	-48.03, 33.61	0.32
I9_PAD	Peripheral artery disease	Binary	Circulatory	361194	1230	359964	0.94	-0.72, 2.60	0.32
M13_MYALGIA	Myalgia	Binary	Musculoskeletal	361194	294	360900	-3.14	-12.64, 6.36	0.32
20002_1505	Non-cancer illness code, self-reported: haemorrhoids / piles	Binary	Digestive	361141	959	360182	-1.43	-4.83, 1.98	0.32
I50	Diagnoses - main ICD10: I50 Heart failure	Binary	Circulatory	361194	1088	360106	-1.51	-5.15, 2.13	0.32
K30	Diagnoses - main ICD10: K30 Dyspepsia	Binary	Digestive	361194	7586	353608	-0.46	-1.44, 0.51	0.33
S39	Diagnoses - main ICD10: S39 Other and unspecified injuries of abdomen, lower back and pelvis	Binary	Injuries and poisonings	361194	195	360999	-4.45	-20.88, 11.98	0.33
R94	Diagnoses - main ICD10: R94 Abnormal results of function studies	Binary	Symptoms	361194	736	360458	1.18	-0.87, 3.23	0.33
20002_1093	Non-cancer illness code, self-reported: pulmonary embolism +/- dvt	Binary	Circulatory	361141	2999	358142	0.62	-0.53, 1.78	0.33
20508	Recent trouble concentrating on things	Ordinal	Mental health	117899	NA	NA	-0.06	-0.18, 0.06	0.33
R90	Diagnoses - main ICD10: R90 Abnormal findings on diagnostic imaging of central nervous system	Binary	Symptoms	361194	127	361067	-6.92	-44.86, 31.02	0.33
M77	Diagnoses - main ICD10: M77 Other enthesopathies	Binary	Musculoskeletal	361194	995	360199	-1.4	-4.77, 1.97	0.33
I9_AVBLOCK	AV-block	Binary	Circulatory	361194	609	360585	1.26	-0.92, 3.44	0.33
GOUT_NOS	Gout, unspecified	Binary	Musculoskeletal	361194	292	360902	-3.08	-12.45, 6.30	0.33
M13_ENTESOPATHYOTH	Other enthesopathies	Binary	Musculoskeletal	361194	1024	360170	-1.35	-4.58, 1.89	0.33
5986_irnt	ECG, phase time	Continuous	Physical measures	53998	NA	NA	0.14	-0.14, 0.42	0.33
2060	Frequency of unenthusiasm / disinterest in last 2 weeks	Ordinal	Mental health	349631	NA	NA	-0.04	-0.11, 0.04	0.33
N10	Diagnoses - main ICD10: N10 Acute tubulo-interstitial nephritis	Binary	Genitourinary	361194	124	361070	2.5	-1.26, 6.27	0.33
20002_1550	Non-cancer illness code, self-reported: lichen sclerosis	Binary	Dermatologic	361141	123	361018	2.38	-1.27, 6.03	0.34
20002_1439	Non-cancer illness code, self-reported: hiv/aids	Binary	Infectious diseases	361141	285	360856	-3.06	-12.52, 6.40	0.34
H7_PARASTRAB	Paralytic strabismus	Binary	Sense organs	361194	140	361054	-5.81	-32.94, 21.32	0.34
R39	Diagnoses - main ICD10: R39 Other symptoms and signs involving the urinary system	Binary	Symptoms	361194	2698	358496	0.65	-0.58, 1.87	0.34
C32	Diagnoses - main ICD10: C32 Malignant neoplasm of larynx	Binary	Neoplasms	361194	159	361035	-6.22	-37.26, 24.81	0.34
I9_RHEUVALV	Rheumatic valve diseases	Binary	Circulatory	361194	427	360767	1.44	-1.04, 3.93	0.34
H8_PERCHRONDR	Perichondritis of external ear	Binary	Sense organs	361194	274	360920	-3.15	-13.00, 6.71	0.34
20002_1123	Non-cancer illness code, self-reported: sleep apnoea	Binary	Neurological	361141	1163	359978	0.93	-0.78, 2.65	0.34
R59	Diagnoses - main ICD10: R59 Enlarged lymph nodes	Binary	Symptoms	361194	1011	360183	-1.34	-4.62, 1.94	0.34
C34	Diagnoses - main ICD10: C34 Malignant neoplasm of bronchus and lung	Binary	Neoplasms	361194	1427	359767	-1.18	-4.02, 1.65	0.34
6148_5	Eye problems/disorders: Macular degeneration	Binary	Sense organs	117890	2726	115164	0.64	-0.58, 1.86	0.34
N97	Diagnoses - main ICD10: N97 Female infertility	Binary	Genitourinary	361194	696	360498	-1.64	-5.83, 2.56	0.34
C_TNK_LYMPHOMA	Mature T/NK-cell lymphomas	Binary	Neoplasms	361194	134	361060	2.27	-1.34, 5.87	0.35
20002_1538	Non-cancer illness code, self-reported: arthritis (nos)	Binary	Musculoskeletal	361141	2787	358354	0.62	-0.58, 1.82	0.35
K11_OTHDIG	Other diseases of the digestive system	Binary	Digestive	361194	7063	354131	-0.45	-1.43, 0.54	0.35
C3_EYE_BRAIN_NEURO	Malignant neoplasm of eye, brain and central nervous system	Binary	Neoplasms	361194	517	360677	-1.97	-7.30, 3.36	0.35
M13_HALLUXRIGIDUS	Hallux rigidus	Binary	Musculoskeletal	361194	1130	360064	-1.22	-4.20, 1.76	0.35
I95	Diagnoses - main ICD10: I95 Hypotension	Binary	Circulatory	361194	566	360628	1.4	-1.07, 3.86	0.35
20427	Frequent trouble falling or staying asleep during worst period of anxiety	Binary	Mental health	35584	29129	6455	0.51	-0.61, 1.64	0.35
4559	Family relationship satisfaction	Ordinal	Mental health	118818	NA	NA	-0.09	-0.29, 0.10	0.35
C43	Diagnoses - main ICD10: C43 Malignant melanoma of skin	Binary	Neoplasms	361194	1672	359522	0.8	-0.72, 2.32	0.35
6015	Chest pain felt during physical activity	Binary	Physical measures	54011	52067	1944	-1.39	-3.89, 1.11	0.35
20002_1322	Non-cancer illness code, self-reported: myositis/myopathy	Binary	Musculoskeletal	361141	145	360996	2.18	-1.35, 5.72	0.35
20002_1290	Non-cancer illness code, self-reported: deliberate self-harm/suicide attempt	Binary	Mental health	361141	187	360954	-4.12	-19.39, 11.15	0.35
B37	Diagnoses - main ICD10: B37 Candidiasis	Binary	Infectious diseases	361194	252	360942	-4.02	-18.68, 10.65	0.35
N61	Diagnoses - main ICD10: N61 Inflammatory disorders of breast	Binary	Genitourinary	361194	343	360851	-2.59	-10.33, 5.14	0.35
J32	Diagnoses - main ICD10: J32 Chronic sinusitis	Binary	Respiratory	361194	1179	360015	0.93	-0.82, 2.67	0.35
G81	Diagnoses - main ICD10: G81 Hemiplegia	Binary	Neurological	361194	291	360903	-3.4	-14.79, 7.98	0.35
20420_irnt	Longest period spent worried or anxious	Continuous	Mental health	24738	NA	NA	-0.23	-0.72, 0.26	0.35
20459	General happiness with own health	Ordinal	Mental health	117753	NA	NA	-0.1	-0.30, 0.11	0.35
K59	Diagnoses - main ICD10: K59 Other functional intestinal disorders	Binary	Digestive	361194	3712	357482	0.56	-0.55, 1.66	0.35
2000	Worry too long after embarrassment	Binary	Mental health	346527	165310	181217	0.12	-0.13, 0.36	0.35
6148_3	Eye problems/disorders: Injury or trauma resulting in loss of vision	Binary	Sense organs	117890	2151	115739	-0.83	-2.79, 1.13	0.36
6148_1	Eye problems/disorders: Diabetes related eye disease	Binary	Endocrine	117890	2249	115641	0.68	-0.65, 2.00	0.36
M13_NECROVASC	#Other necrotizing vasculopathies	Binary	Musculoskeletal	361194	351	360843	-2.48	-9.84, 4.88	0.36
M31	Diagnoses - main ICD10: M31 Other necrotising vasculopathies	Binary	Musculoskeletal	361194	326	360868	-2.76	-11.25, 5.74	0.36
D27	Diagnoses - main ICD10: D27 Benign neoplasm of ovary	Binary	Neoplasms	361194	946	360248	1	-0.89, 2.89	0.36
I9_ENDOCARD	Endocarditis	Binary	Circulatory	361194	215	360979	-3.57	-15.95, 8.81	0.36
H7_BLEPHAROCHALASIS	Blepharochalasis	Binary	Sense organs	361194	498	360696	1.3	-1.07, 3.68	0.36
D25	Diagnoses - main ICD10: D25 Leiomyoma of uterus	Binary	Neoplasms	361194	5507	355687	0.44	-0.46, 1.34	0.36
M13_HAMMERTOE	Other hammer toe(s) (acquired)	Binary	Musculoskeletal	361194	838	360356	-1.41	-5.04, 2.21	0.36
20002_1545	Non-cancer illness code, self-reported: neck problem/injury	Binary	Musculoskeletal	361141	317	360824	1.57	-1.21, 4.36	0.36
G6_GUILBAR	Guillain-Barre syndrome	Binary	Neurological	361194	155	361039	2.1	-1.40, 5.59	0.36
20001_99999	Cancer code, self-reported: unclassifiable	Binary	Neoplasms	361141	405	360736	-2.23	-8.65, 4.19	0.36
XII_SKIN_SUBCUTAN	Diseases of the skin and subcutaneous tissue	Binary	Dermatologic	361194	27074	334120	0.21	-0.23, 0.66	0.36
SCND_OTH_COXARTHROSIS	Other secondary coxarthrosis	Binary	Musculoskeletal	361194	108	361086	-7.06	-49.62, 35.49	0.36
20002_1256	Non-cancer illness code, self-reported: acute infective polyneuritis/guillain-barre syndrome	Binary	Neurological	361141	170	360971	2.02	-1.39, 5.42	0.36
30160	Basophill count	Ordinal	Biomarkers	349856	NA	NA	0.05	-0.06, 0.15	0.36
I9_RHEUFEV	Rheumatic fever incl heart disease	Binary	Circulatory	361194	434	360760	1.37	-1.13, 3.88	0.36
20002_1330	Non-cancer illness code, self-reported: iron deficiency anaemia	Binary	Hematopoietic	361141	1988	359153	-0.85	-2.89, 1.20	0.36
23121_irnt	Arm fat-free mass (right)	Continuous	Physical measures	354732	NA	NA	-0.04	-0.11, 0.04	0.37
K11_ACHAL	Achalasia of cardia	Binary	Digestive	361194	119	361075	2.3	-1.48, 6.09	0.37
30810_irnt	Phosphate (quantile)	Continuous	Biomarkers	314658	NA	NA	-0.06	-0.18, 0.07	0.37
H7_VITRBODYGLOBE	Disorders of vitreous body	Binary	Sense organs	361194	477	360717	-1.97	-7.50, 3.57	0.37
S32	Diagnoses - main ICD10: S32 Fracture of lumbar spine and pelvis	Binary	Injuries and poisonings	361194	874	360320	1.02	-0.94, 2.98	0.37
H43	Diagnoses - main ICD10: H43 Disorders of vitreous body	Binary	Sense organs	361194	448	360746	-2.12	-8.23, 4.00	0.37
K11_OTHILEUS	Other or unspecified ileus, impaction or obstruction	Binary	Digestive	361194	1350	359844	0.83	-0.81, 2.46	0.37
5832_3	Which eye(s) affected by hypermetropia (long sight): Both eyes	Binary	Sense organs	15090	12906	2184	0.88	-1.21, 2.96	0.37
20126_2	Bipolar and major depression status: Bipolar II Disorder	Binary	Mental health	86895	508	86387	1.3	-1.13, 3.73	0.37
R91	Diagnoses - main ICD10: R91 Abnormal findings on diagnostic imaging of lung	Binary	Symptoms	361194	1130	360064	-1.17	-4.15, 1.81	0.37
N21	Diagnoses - main ICD10: N21 Calculus of lower urinary tract	Binary	Genitourinary	361194	471	360723	-2.02	-7.80, 3.76	0.37
20002_1413	Non-cancer illness code, self-reported: nasal/sinus disorder	Binary	Respiratory	361141	1396	359745	0.81	-0.80, 2.42	0.37
G61	Diagnoses - main ICD10: G61 Inflammatory polyneuropathy	Binary	Neurological	361194	206	360988	1.89	-1.41, 5.20	0.37
M60	Diagnoses - main ICD10: M60 Myositis	Binary	Musculoskeletal	361194	108	361086	-7.48	-56.65, 41.69	0.37
2385	Relative age voice broke	Ordinal	Others	154459	NA	NA	0.03	-0.03, 0.09	0.37
C3_LARYNX	Malignant neoplasm of larynx	Binary	Neoplasms	361194	205	360989	-3.53	-16.08, 9.03	0.37
C16	Diagnoses - main ICD10: C16 Malignant neoplasm of stomach	Binary	Neoplasms	361194	388	360806	1.49	-1.25, 4.23	0.37
R22	Diagnoses - main ICD10: R22 Localised swelling, mass and lump of skin and subcutaneous tissue	Binary	Symptoms	361194	1358	359836	0.83	-0.82, 2.47	0.37
50_irnt	Standing height	Continuous	Physical measures	360388	NA	NA	0.04	-0.05, 0.12	0.37
4270	Volume level set by participant (left)	Ordinal	Physical measures	116790	NA	NA	2.04	-2.48, 6.57	0.38
KRA_PSY_PERSON	Personality disorders	Binary	Mental health	361194	136	361058	-5.05	-27.72, 17.62	0.38
46_irnt	Hand grip strength (left)	Continuous	Physical measures	359704	NA	NA	-0.04	-0.12, 0.05	0.38
20002_1619	Non-cancer illness code, self-reported: tendonitis / tendinitis / tenosynovitis	Binary	Musculoskeletal	361141	216	360925	-3.35	-15.05, 8.34	0.38
30180_irnt	Lymphocyte percentage	Continuous	Biomarkers	349861	NA	NA	-0.06	-0.18, 0.07	0.38
G44	Diagnoses - main ICD10: G44 Other headache syndromes	Binary	Neurological	361194	307	360887	1.64	-1.34, 4.62	0.38
5832_1	Which eye(s) affected by hypermetropia (long sight): Right eye	Binary	Sense organs	15090	1126	13964	0.96	-0.98, 2.90	0.38
D3_COAGOTHER	Other coagulation defects	Binary	Hematopoietic	361194	114	361080	-6.08	-38.29, 26.12	0.38
20002_1420	Non-cancer illness code, self-reported: otosclerosis	Binary	Sense organs	361141	189	360952	-3.7	-17.37, 9.97	0.38
6152_6	Blood clot, DVT, bronchitis, emphysema, asthma, rhinitis, eczema, allergy diagnosed by doctor: Emphysema/chronic bronchitis	Binary	Circulatory	360527	6138	354389	-0.45	-1.50, 0.61	0.38
K62	Diagnoses - main ICD10: K62 Other diseases of anus and rectum	Binary	Digestive	361194	13882	347312	-0.3	-1.00, 0.39	0.38
I9_OTHOTH	Other other unspecified disorders of the circulatory system	Binary	Circulatory	361194	141	361053	2.11	-1.54, 5.76	0.38
E4_DM2OPTH	Type 2 diabetes with ophthalmic complications	Binary	Endocrine	361194	236	360958	-3.1	-13.57, 7.38	0.38
I26	Diagnoses - main ICD10: I26 Pulmonary embolism	Binary	Circulatory	361194	2118	359076	0.69	-0.73, 2.11	0.38
R76	Diagnoses - main ICD10: R76 Other abnormal immunological findings in serum	Binary	Symptoms	361194	121	361073	-5.6	-33.31, 22.10	0.38
C49	Diagnoses - main ICD10: C49 Malignant neoplasm of other connective and soft tissue	Binary	Neoplasms	361194	222	360972	-3.42	-15.59, 8.75	0.38
R73	Diagnoses - main ICD10: R73 Elevated blood glucose level	Binary	Symptoms	361194	169	361025	-4.11	-20.27, 12.05	0.38
B18	Diagnoses - main ICD10: B18 Chronic viral hepatitis	Binary	Infectious diseases	361194	134	361060	2.21	-1.59, 6.01	0.38
C79	Diagnoses - main ICD10: C79 Secondary malignant neoplasm of other sites	Binary	Neoplasms	361194	1099	360095	0.95	-0.94, 2.84	0.38
C_DIFFICILE_ENTEROCOLITIS	Enterocolitis due to Clostridium difficile	Binary	Infectious diseases	361194	184	361010	-3.73	-17.69, 10.23	0.38
T86	Diagnoses - main ICD10: T86 Failure and rejection of transplanted organs and tissues	Binary	Injuries and poisonings	361194	163	361031	-4.33	-22.06, 13.40	0.38
R12	Diagnoses - main ICD10: R12 Heartburn	Binary	Symptoms	361194	891	360303	-1.3	-4.75, 2.15	0.38
F45	Diagnoses - main ICD10: F45 Somatoform disorders	Binary	Mental health	361194	241	360953	-3.21	-14.35, 7.93	0.38
30090_irnt	Platelet crit	Continuous	Biomarkers	350471	NA	NA	-0.05	-0.17, 0.07	0.38
20500	Ever suffered mental distress preventing usual activities	Binary	Mental health	116527	38681	77846	-0.21	-0.67, 0.26	0.39
23125_irnt	Arm fat-free mass (left)	Continuous	Physical measures	354668	NA	NA	-0.03	-0.11, 0.04	0.39
M13_CHRONDROPATHIES	Chrondropathies	Binary	Musculoskeletal	361194	291	360903	-2.58	-10.87, 5.70	0.39
I61	Diagnoses - main ICD10: I61 Intracerebral haemorrhage	Binary	Circulatory	361194	493	360701	-1.92	-7.52, 3.68	0.39
20002_1639	Non-cancer illness code, self-reported: fracture finger	Binary	Injuries and poisonings	361141	398	360743	-2.09	-8.34, 4.16	0.39
L12_SCARCONDITIONS	Scar conditions and fibrosis of skin	Binary	Dermatologic	361194	1476	359718	0.77	-0.82, 2.35	0.39
C80	Diagnoses - main ICD10: C80 Malignant neoplasm without specification of site	Binary	Neoplasms	361194	398	360796	1.42	-1.30, 4.14	0.39
1160	Sleep duration	Ordinal	Neurological	359020	NA	NA	-0.04	-0.14, 0.05	0.39
C_HODGKIN_LYMPHOMA	Hodgkin lymphoma	Binary	Neoplasms	361194	248	360946	1.65	-1.44, 4.74	0.39
HEARTFAIL	Heart failure	Binary	Circulatory	361194	1405	359789	-0.97	-3.47, 1.54	0.39
I9_HEARTFAIL	Heart failure,strict	Binary	Circulatory	361194	1405	359789	-0.97	-3.47, 1.54	0.39
I9_HEARTFAIL_NS	Heart failure, not strict	Binary	Circulatory	361194	1405	359789	-0.97	-3.47, 1.54	0.39
II_NEOPLASM	Neoplasms	Binary	Neoplasms	361194	70178	291016	0.13	-0.17, 0.43	0.39
20535	Waking too early	Binary	Mental health	45540	34528	11012	-0.36	-1.16, 0.44	0.39
5098_irnt	6mm weak meridian (right)	Continuous	Physical measures	66256	NA	NA	-0.12	-0.40, 0.16	0.39
4990	FI6 : conditional arithmetic	Binary	Cognitive function	102181	69944	32237	-0.22	-0.71, 0.28	0.39
I72	Diagnoses - main ICD10: I72 Other aneurysm	Binary	Circulatory	361194	219	360975	1.82	-1.54, 5.18	0.39
K74	Diagnoses - main ICD10: K74 Fibrosis and cirrhosis of liver	Binary	Digestive	361194	252	360942	1.7	-1.50, 4.90	0.39
M13_ACHILLESTEND	Achilles tendinitis	Binary	Musculoskeletal	361194	162	361032	-3.98	-19.81, 11.86	0.39
H53	Diagnoses - main ICD10: H53 Visual disturbances	Binary	Sense organs	361194	560	360634	-1.74	-6.78, 3.30	0.39
H7_VISUDISTURB	Visual disturbances	Binary	Sense organs	361194	611	360583	-1.56	-5.98, 2.85	0.39
DM_BCKGRND_RETINOPAT	Background diabetic retinopathy	Binary	Endocrine	361194	108	361086	2.27	-1.74, 6.28	0.4
H7_BCKRNDRETINOPAT	Background retinopathy and retinal vascular changes	Binary	Sense organs	361194	108	361086	2.27	-1.74, 6.28	0.4
20431	Ever addicted to a behaviour or miscellanous	Binary	Mental health	6934	1625	5309	1.02	-1.19, 3.23	0.4
XIII_MUSCULOSKELET	Diseases of the musculoskeletal system and connective tissue	Binary	Musculoskeletal	361194	77099	284095	0.13	-0.16, 0.42	0.4
22137	Doctor diagnosed tuberculosis	Binary	Infectious diseases	91787	489	91298	1.24	-1.22, 3.70	0.4
C81	Diagnoses - main ICD10: C81 Hodgkin's disease	Binary	Neoplasms	361194	150	361044	2.11	-1.68, 5.89	0.4
6038_irnt	Number of trend entries	Continuous	Physical measures	53998	NA	NA	0.12	-0.16, 0.41	0.4
20432	Ongoing behavioural or miscellanous addiction	Binary	Mental health	1588	762	826	1.94	-2.70, 6.58	0.4
M13_TENDOSYNOVITISNAS	Other/unspecified synovitis and tenosynovitis	Binary	Musculoskeletal	361194	629	360565	-1.52	-5.83, 2.79	0.4
R49	Diagnoses - main ICD10: R49 Voice disturbances	Binary	Symptoms	361194	565	360629	1.16	-1.18, 3.50	0.4
H7_HORDEOLUM	Hordeolum and other deep inflammation of eyelid	Binary	Sense organs	361194	104	361090	-6.08	-39.85, 27.69	0.4
H8_HL_CON_NAS	Conductive hearing loss, unspecified	Binary	Sense organs	361194	157	361037	1.96	-1.64, 5.55	0.4
5107_irnt	3mm strong meridian angle (right)	Continuous	Physical measures	75410	NA	NA	0.12	-0.16, 0.39	0.4
6152_7	Blood clot, DVT, bronchitis, emphysema, asthma, rhinitis, eczema, allergy diagnosed by doctor: Blood clot in the lung	Binary	Circulatory	360527	2984	357543	0.54	-0.64, 1.73	0.4
1200	Sleeplessness / insomnia	Ordinal	Neurological	360738	NA	NA	0.04	-0.05, 0.12	0.4
E87	Diagnoses - main ICD10: E87 Other disorders of fluid, electrolyte and acid-base balance	Binary	Endocrine	361194	564	360630	-1.96	-7.88, 3.95	0.4
N85	Diagnoses - main ICD10: N85 Other noninflammatory disorders of uterus, except cervix	Binary	Genitourinary	361194	1489	359705	0.75	-0.85, 2.34	0.4
20505	Recent easy annoyance or irritability	Ordinal	Mental health	117483	NA	NA	0.05	-0.07, 0.18	0.4
C82	Diagnoses - main ICD10: C82 Follicular [nodular] non-Hodgkin's lymphoma	Binary	Neoplasms	361194	320	360874	-2.53	-10.79, 5.73	0.4
L12_HYPETROPHICSCAR	Hypertrophic scar	Binary	Dermatologic	361194	153	361041	1.96	-1.68, 5.60	0.4
I64	Diagnoses - main ICD10: I64 Stroke, not specified as haemorrhage or infarction	Binary	Circulatory	361194	742	360452	-1.45	-5.55, 2.66	0.4
R50	Diagnoses - main ICD10: R50 Fever of unknown origin	Binary	Symptoms	361194	1156	360038	0.85	-0.95, 2.64	0.4
M13_SPONDYLOPATHY	#Spondylopathies	Binary	Musculoskeletal	361194	4393	356801	0.45	-0.55, 1.45	0.4
20002_1608	Non-cancer illness code, self-reported: nephritis	Binary	Genitourinary	361141	115	361026	2.19	-1.78, 6.16	0.41
5100_irnt	3mm weak meridian angle (right)	Continuous	Physical measures	75410	NA	NA	0.12	-0.16, 0.39	0.41
5161_irnt	6mm regularity index (right)	Continuous	Physical measures	41455	NA	NA	-0.15	-0.50, 0.20	0.41
D26	Diagnoses - main ICD10: D26 Other benign neoplasms of uterus	Binary	Neoplasms	361194	164	361030	-3.82	-19.10, 11.45	0.41
5096_irnt	3mm weak meridian (left)	Continuous	Physical measures	75398	NA	NA	-0.11	-0.38, 0.15	0.41
M81	Diagnoses - main ICD10: M81 Osteoporosis without pathological fracture	Binary	Musculoskeletal	361194	737	360457	-1.4	-5.39, 2.58	0.41
T82	Diagnoses - main ICD10: T82 Complications of cardiac and vascular prosthetic devices, implants and grafts	Binary	Injuries and poisonings	361194	1133	360061	-1.09	-4.07, 1.88	0.41
B02	Diagnoses - main ICD10: B02 Zoster [herpes zoster]	Binary	Infectious diseases	361194	161	361033	2.1	-1.77, 5.97	0.41
F5_PERSONALITY	Specific personality disorders	Binary	Mental health	361194	128	361066	-4.68	-25.94, 16.58	0.41
5474	Leg pain when walking uphill or hurrying	Binary	Symptoms	24997	17250	7747	0.42	-0.60, 1.43	0.41
R23	Diagnoses - main ICD10: R23 Other skin changes	Binary	Symptoms	361194	143	361051	-4.31	-22.95, 14.34	0.41
3414	Hip pain for 3+ months	Binary	Symptoms	40061	31303	8758	0.38	-0.56, 1.33	0.41
20002_1599	Non-cancer illness code, self-reported: constipation	Binary	Digestive	361141	286	360855	-2.44	-10.49, 5.61	0.41
20544_12	Mental health problems ever diagnosed by a professional: Bulimia nervosa	Binary	Mental health	117706	374	117332	-2.07	-8.58, 4.44	0.41
20002_1532	Non-cancer illness code, self-reported: disc problem	Binary	Musculoskeletal	361141	329	360812	1.41	-1.43, 4.26	0.41
DM_RETINOPAT_NOS	Unclassified diabetic retinopathy	Binary	Endocrine	361194	462	360732	-1.77	-7.13, 3.59	0.41
ULCEROTH	Other ulcerative colitis	Binary	Digestive	361194	159	361035	-3.77	-18.90, 11.36	0.41
N75	Diagnoses - main ICD10: N75 Diseases of Bartholin's gland	Binary	Genitourinary	361194	590	360604	-1.52	-5.96, 2.93	0.41
4570	Friendships satisfaction	Ordinal	Mental health	118649	NA	NA	0.07	-0.09, 0.22	0.42
5117_irnt	6mm cylindrical power (right)	Continuous	Physical measures	66256	NA	NA	-0.12	-0.41, 0.17	0.42
S67	Diagnoses - main ICD10: S67 Crushing injury of wrist and hand	Binary	Injuries and poisonings	361194	104	361090	-5.66	-36.10, 24.79	0.42
5610_3	Which eye(s) affected by presbyopia: Both eyes	Binary	Sense organs	31494	28009	3485	-0.52	-1.72, 0.68	0.42
5263_irnt	Intra-ocular pressure, Goldmann-correlated (left)	Continuous	Physical measures	76510	NA	NA	0.11	-0.16, 0.38	0.42
G20	Diagnoses - main ICD10: G20 Parkinson's disease	Binary	Neurological	361194	206	360988	-3.43	-16.70, 9.83	0.42
N28	Diagnoses - main ICD10: N28 Other disorders of kidney and ureter, not elsewhere classified	Binary	Genitourinary	361194	452	360742	1.25	-1.35, 3.84	0.42
20002_1114	Non-cancer illness code, self-reported: bronchiectasis	Binary	Respiratory	361141	876	360265	-1.19	-4.54, 2.17	0.42
4282	Maximum digits remembered correctly	Ordinal	Cognitive function	36884	NA	NA	-0.12	-0.40, 0.17	0.42
20544_4	Mental health problems ever diagnosed by a professional: A personality disorder	Binary	Mental health	117707	274	117433	1.52	-1.56, 4.61	0.42
20544_10	Mental health problems ever diagnosed by a professional: Mania, hypomania, bipolar or manic-depression	Binary	Mental health	117708	604	117104	1.09	-1.23, 3.41	0.42
O69	Diagnoses - main ICD10: O69 Labour and delivery complicated by umbilical cord complications	Binary	Obstetric	361194	168	361026	-3.51	-17.26, 10.25	0.42
20485	Ever contemplated self-harm	Ordinal	Mental health	117610	NA	NA	0.05	-0.07, 0.17	0.42
3606	Chest pain or discomfort walking normally	Binary	Symptoms	55737	9617	46120	0.33	-0.46, 1.12	0.42
G54	Diagnoses - main ICD10: G54 Nerve root and plexus disorders	Binary	Neurological	361194	143	361051	2.11	-1.89, 6.11	0.42
20002_1494	Non-cancer illness code, self-reported: varicose veins	Binary	Circulatory	361141	1299	359842	0.76	-0.93, 2.45	0.42
D33	Diagnoses - main ICD10: D33 Benign neoplasm of brain and other parts of central nervous system	Binary	Neoplasms	361194	253	360941	1.58	-1.60, 4.75	0.42
CHRONNAS	Chron's disease NAS	Binary	Digestive	361194	764	360430	-1.28	-4.95, 2.40	0.42
J43	Diagnoses - main ICD10: J43 Emphysema	Binary	Respiratory	361194	129	361065	-5.56	-35.41, 24.29	0.42
30260_irnt	Mean reticulocyte volume	Continuous	Biomarkers	344728	NA	NA	0.05	-0.07, 0.18	0.42
D22	Diagnoses - main ICD10: D22 Melanocytic naevi	Binary	Neoplasms	361194	3501	357693	0.49	-0.64, 1.61	0.42
20002_1192	Non-cancer illness code, self-reported: renal/kidney failure	Binary	Genitourinary	361141	171	360970	-3.43	-16.83, 9.97	0.42
ASTHMA_HOSPITAL1	Asthma, hospital admissions 1	Binary	Respiratory	361194	1986	359208	-0.74	-2.73, 1.25	0.43
D23	Diagnoses - main ICD10: D23 Other benign neoplasms of skin	Binary	Neoplasms	361194	3085	358109	0.52	-0.68, 1.71	0.43
LUNG_CANCER	Lung cancer and mesothelioma	Binary	Neoplasms	361194	2007	359187	-0.73	-2.70, 1.24	0.43
5115_irnt	3mm cylindrical power angle (right)	Continuous	Physical measures	75401	NA	NA	0.11	-0.16, 0.38	0.43
M13_TOEDEFORMOTH	Other deformities of toe(s)	Binary	Musculoskeletal	361194	967	360227	0.86	-1.05, 2.77	0.43
6156_12	Manic/hyper symptoms: I was more talkative than usual	Binary	Mental health	24049	5027	19022	-0.48	-1.73, 0.76	0.43
M15	Diagnoses - main ICD10: M15 Polyarthrosis	Binary	Musculoskeletal	361194	1264	359930	0.79	-0.99, 2.58	0.43
T83	Diagnoses - main ICD10: T83 Complications of genito-urinary prosthetic devices, implants and grafts	Binary	Injuries and poisonings	361194	726	360468	1	-1.21, 3.21	0.43
S43	Diagnoses - main ICD10: S43 Dislocation, sprain and strain of joints and ligaments of shoulder girdle	Binary	Injuries and poisonings	361194	325	360869	-2.14	-9.25, 4.96	0.43
M13_MENISCUSDERANGEMENTS	Meniscus derangement	Binary	Musculoskeletal	361194	10831	350363	-0.3	-1.07, 0.47	0.43
20001_1032	Cancer code, self-reported: brain cancer / primary malignant brain tumour	Binary	Neoplasms	361141	172	360969	1.78	-1.81, 5.37	0.43
I82	Diagnoses - main ICD10: I82 Other venous embolism and thrombosis	Binary	Circulatory	361194	145	361049	-4.43	-24.89, 16.02	0.43
D37	Diagnoses - main ICD10: D37 Neoplasm of uncertain or unknown behaviour of oral cavity and digestive organs	Binary	Neoplasms	361194	736	360458	-1.34	-5.34, 2.66	0.43
H7_RETINANAS	Other specified and unspecified retinal disorders	Binary	Sense organs	361194	470	360724	-1.66	-6.83, 3.50	0.43
A87	Diagnoses - main ICD10: A87 Viral meningitis	Binary	Infectious diseases	361194	116	361078	-5.34	-33.65, 22.97	0.43
20001_1034	Cancer code, self-reported: kidney/renal cell cancer	Binary	Neoplasms	361141	473	360668	-1.66	-6.80, 3.49	0.43
R26	Diagnoses - main ICD10: R26 Abnormalities of gait and mobility	Binary	Symptoms	361194	330	360864	-2.22	-9.68, 5.24	0.43
N62	Diagnoses - main ICD10: N62 Hypertrophy of breast	Binary	Genitourinary	361194	549	360645	1.09	-1.30, 3.49	0.43
S56	Diagnoses - main ICD10: S56 Injury of muscle and tendon at forearm level	Binary	Injuries and poisonings	361194	155	361039	1.86	-1.86, 5.59	0.43
J93	Diagnoses - main ICD10: J93 Pneumothorax	Binary	Respiratory	361194	308	360886	-2.23	-9.75, 5.29	0.43
OTHER_ILD_CVD_COMORB	Other ILD-related CVD-co-morbidities	Binary	Circulatory	361194	2507	358687	0.55	-0.74, 1.83	0.44
O99	Diagnoses - main ICD10: O99 Other maternal diseases classifiable elsewhere but complicating pregnancy, childbirth and the puerperium	Binary	Obstetric	361194	567	360627	-1.46	-5.91, 2.99	0.44
D24	Diagnoses - main ICD10: D24 Benign neoplasm of breast	Binary	Neoplasms	361194	1089	360105	-1.02	-3.93, 1.90	0.44
20002_1372	Non-cancer illness code, self-reported: vasculitis	Binary	Circulatory	361141	156	360985	1.84	-1.88, 5.55	0.44
I62	Diagnoses - main ICD10: I62 Other nontraumatic intracranial haemorrhage	Binary	Circulatory	361194	236	360958	-2.78	-13.04, 7.48	0.44
H8_EXT_NAS	Otitis externa, unspecified	Binary	Sense organs	361194	164	361030	-3.35	-16.79, 10.08	0.44
S70	Diagnoses - main ICD10: S70 Superficial injury of hip and thigh	Binary	Injuries and poisonings	361194	129	361065	-4.37	-24.72, 15.98	0.44
23129_irnt	Trunk fat-free mass	Continuous	Physical measures	354530	NA	NA	-0.03	-0.11, 0.05	0.44
20002_1193	Non-cancer illness code, self-reported: renal failure requiring dialysis	Binary	Genitourinary	361141	181	360960	-3.1	-15.10, 8.89	0.44
20458	General happiness	Ordinal	Mental health	117442	NA	NA	-0.07	-0.24, 0.10	0.44
D61	Diagnoses - main ICD10: D61 Other aplastic anaemias	Binary	Hematopoietic	361194	127	361067	-5.02	-30.87, 20.84	0.44
20002_1512	Non-cancer illness code, self-reported: umbilical hernia	Binary	Digestive	361141	328	360813	-2.03	-8.81, 4.75	0.44
BRONCHITIS	Bronchitis	Binary	Respiratory	361194	4283	356911	-0.47	-1.74, 0.80	0.44
20001_1024	Cancer code, self-reported: liver/hepatocellular cancer	Binary	Neoplasms	361141	138	361003	-3.82	-20.34, 12.69	0.44
L12_FOLICULAROTH	Other follicular disorders	Binary	Dermatologic	361194	250	360944	-2.43	-11.04, 6.17	0.44
L73	Diagnoses - main ICD10: L73 Other follicular disorders	Binary	Dermatologic	361194	246	360948	-2.49	-11.35, 6.38	0.44
G6_DIFBRAININJ	Diffuse brain injury	Binary	Neurological	361194	115	361079	2.04	-2.06, 6.15	0.44
N17	Diagnoses - main ICD10: N17 Acute renal failure	Binary	Genitourinary	361194	794	360400	-1.31	-5.31, 2.68	0.45
20002_1569	Non-cancer illness code, self-reported: mumps / epidemic parotitis	Binary	Infectious diseases	361141	794	360347	0.91	-1.18, 2.99	0.45
H7_CONJUVASC	Other conjunctival vascular disorders and cysts	Binary	Sense organs	361194	153	361041	-3.48	-17.81, 10.86	0.45
20001_1052	Cancer code, self-reported: hodgkins lymphoma / hodgkins disease	Binary	Neoplasms	361141	360	360781	1.28	-1.54, 4.09	0.45
20002_1226	Non-cancer illness code, self-reported: hypothyroidism/myxoedema	Binary	Endocrine	361141	17574	343567	0.21	-0.32, 0.75	0.45
2724	Had menopause	Binary	Others	163184	119355	43829	-0.09	-0.32, 0.14	0.45
20002_1617	Non-cancer illness code, self-reported: osteopenia	Binary	Musculoskeletal	361141	899	360242	0.85	-1.13, 2.83	0.45
22133	Doctor diagnosed sarcoidosis	Binary	Neoplasms	91787	395	91392	-1.78	-7.62, 4.05	0.45
C92	Diagnoses - main ICD10: C92 Myeloid leukaemia	Binary	Neoplasms	361194	328	360866	-2.16	-9.58, 5.27	0.45
D04	Diagnoses - main ICD10: D04 Carcinoma in situ of skin	Binary	Neoplasms	361194	402	360792	1.28	-1.57, 4.12	0.45
20002_1523	Non-cancer illness code, self-reported: trigemminal neuralgia	Binary	Neurological	361141	157	360984	-3.34	-16.98, 10.31	0.45
4105_irnt	Heel bone mineral density (BMD) (left)	Continuous	Physical measures	114561	NA	NA	0.08	-0.13, 0.30	0.45
M13_POLYARTHROPATHIES	#Polyarthropathies	Binary	Musculoskeletal	361194	3275	357919	0.47	-0.68, 1.62	0.45
D14	Diagnoses - main ICD10: D14 Benign neoplasm of middle ear and respiratory system	Binary	Neoplasms	361194	203	360991	-2.83	-13.68, 8.02	0.45
5984_irnt	ECG, load	Continuous	Physical measures	53843	NA	NA	0.09	-0.15, 0.34	0.46
4642	Ever manic/hyper for 2 days	Binary	Mental health	117155	6569	110586	-0.37	-1.40, 0.65	0.46
20002_1412	Non-cancer illness code, self-reported: bronchitis	Binary	Respiratory	361141	2681	358460	-0.58	-2.23, 1.07	0.46
5674	Severity of manic/irritable episodes	Binary	Mental health	20984	15216	5768	-0.41	-1.46, 0.65	0.46
S63	Diagnoses - main ICD10: S63 Dislocation, sprain and strain of joints and ligaments at wrist and hand level	Binary	Injuries and poisonings	361194	411	360783	-1.69	-7.29, 3.90	0.46
20002_1655	Non-cancer illness code, self-reported: fracture metatarsal	Binary	Injuries and poisonings	361141	139	361002	1.85	-2.08, 5.78	0.46
4717	Shortness of breath walking on level ground	Binary	Symptoms	118006	12418	105588	-0.27	-1.02, 0.47	0.46
20002_1419	Non-cancer illness code, self-reported: vocal cord polyp	Binary	Respiratory	361141	154	360987	-3.29	-16.91, 10.33	0.46
O80	Diagnoses - main ICD10: O80 Single spontaneous delivery	Binary	Obstetric	361194	1672	359522	0.62	-0.90, 2.13	0.46
1220	Daytime dozing / sleeping (narcolepsy)	Ordinal	Neurological	359752	NA	NA	0.02	-0.04, 0.08	0.46
5843_1	Which eye(s) affected by myopia (short sight): Right eye	Binary	Sense organs	29317	1607	27710	-0.8	-3.15, 1.55	0.46
23122_irnt	Arm predicted mass (right)	Continuous	Physical measures	354726	NA	NA	-0.03	-0.10, 0.05	0.46
M87	Diagnoses - main ICD10: M87 Osteonecrosis	Binary	Musculoskeletal	361194	191	361003	1.67	-1.98, 5.32	0.46
D11	Diagnoses - main ICD10: D11 Benign neoplasm of major salivary glands	Binary	Neoplasms	361194	376	360818	-1.82	-8.02, 4.38	0.46
3581_irnt	Age at menopause (last menstrual period)	Continuous	Others	111593	NA	NA	0.08	-0.13, 0.29	0.46
22504	Bring up phlegm/sputum/mucus on most days	Binary	Symptoms	91787	7808	83979	-0.34	-1.27, 0.60	0.46
C3_BRAIN	Malignant neoplasm of brain	Binary	Neoplasms	361194	375	360819	-1.75	-7.66, 4.16	0.47
D47	Diagnoses - main ICD10: D47 Other neoplasms of uncertain or unknown behaviour of lymphoid, haematopoietic and related tissue	Binary	Neoplasms	361194	257	360937	-2.46	-11.66, 6.74	0.47
C_LYMPHOID_LEUKAEMIA	Lymphoid leukaemia	Binary	Neoplasms	361194	518	360676	-1.42	-6.05, 3.21	0.47
4104_irnt	Heel quantitative ultrasound index (QUI), direct entry (left)	Continuous	Physical measures	114630	NA	NA	0.08	-0.13, 0.29	0.47
4106_irnt	Heel bone mineral density (BMD) T-score, automated (left)	Continuous	Physical measures	114630	NA	NA	0.08	-0.13, 0.29	0.47
L12_HYPERTROPHICSKIN	Hypertrophic disorders of skin	Binary	Dermatologic	361194	629	360565	-1.27	-5.31, 2.77	0.47
L91	Diagnoses - main ICD10: L91 Hypertrophic disorders of skin	Binary	Dermatologic	361194	615	360579	-1.3	-5.48, 2.87	0.47
20002_1650	Non-cancer illness code, self-reported: fracture patella / knee	Binary	Injuries and poisonings	361141	235	360906	1.47	-1.86, 4.79	0.47
20002_1293	Non-cancer illness code, self-reported: bone disorder	Binary	Musculoskeletal	361141	827	360314	0.85	-1.23, 2.92	0.47
R05	Diagnoses - main ICD10: R05 Cough	Binary	Symptoms	361194	984	360210	0.8	-1.17, 2.76	0.47
ULCERRECT	Ulcerative rectosigmoiditis	Binary	Digestive	361194	160	361034	-3.08	-15.75, 9.59	0.47
20002_1250	Non-cancer illness code, self-reported: bell's palsy/facial nerve palsy	Binary	Neurological	361141	358	360783	-1.77	-7.86, 4.31	0.47
S60	Diagnoses - main ICD10: S60 Superficial injury of wrist and hand	Binary	Injuries and poisonings	361194	159	361035	1.75	-2.11, 5.60	0.47
20460	Belief that own life is meaningful	Ordinal	Mental health	115352	NA	NA	0.07	-0.11, 0.25	0.47
20002_1278	Non-cancer illness code, self-reported: cataract	Binary	Sense organs	361141	5045	356096	-0.4	-1.55, 0.75	0.47
O82	Diagnoses - main ICD10: O82 Single delivery by Caesarean section	Binary	Obstetric	361194	339	360855	1.24	-1.67, 4.16	0.47
R06	Diagnoses - main ICD10: R06 Abnormalities of breathing	Binary	Symptoms	361194	4126	357068	0.41	-0.66, 1.48	0.47
F31	Diagnoses - main ICD10: F31 Bipolar affective disorder	Binary	Mental health	361194	371	360823	-1.87	-8.40, 4.67	0.47
H7_GLAUCPRIMOPEN	Primary open-angle glaucoma	Binary	Sense organs	361194	530	360664	1.02	-1.45, 3.50	0.47
S01	Diagnoses - main ICD10: S01 Open wound of head	Binary	Injuries and poisonings	361194	1694	359500	0.61	-0.95, 2.17	0.48
4537	Work/job satisfaction	Ordinal	Mental health	82190	NA	NA	-0.08	-0.30, 0.14	0.48
20002_1331	Non-cancer illness code, self-reported: pernicious anaemia	Binary	Hematopoietic	361141	1109	360032	-0.89	-3.66, 1.88	0.48
F5_ALLANXIOUS	All anxiety disorders	Binary	Mental health	361194	532	360662	-1.36	-5.85, 3.13	0.48
PULM_ANXIETY	Anxiety (asthma-related co-morbidities)	Binary	Respiratory	361194	532	360662	-1.36	-5.85, 3.13	0.48
H7_GLAUCCLOSEPRIM	Primary angle-closure glaucoma	Binary	Sense organs	361194	462	360732	-1.48	-6.45, 3.50	0.48
G43	Diagnoses - main ICD10: G43 Migraine	Binary	Neurological	361194	1072	360122	-0.98	-4.05, 2.10	0.48
20002_1605	Non-cancer illness code, self-reported: femoral hernia	Binary	Digestive	361141	102	361039	2.02	-2.38, 6.41	0.48
R32	Diagnoses - main ICD10: R32 Unspecified urinary incontinence	Binary	Symptoms	361194	871	360323	0.82	-1.24, 2.88	0.48
20002_1201	Non-cancer illness code, self-reported: bladder problem (not cancer)	Binary	Genitourinary	361141	2140	359001	0.53	-0.86, 1.93	0.48
20002_1266	Non-cancer illness code, self-reported: head injury	Binary	Injuries and poisonings	361141	1230	359911	-0.83	-3.42, 1.76	0.48
CHRONSMALL	Crohn's disease of small interstine	Binary	Digestive	361194	249	360945	-2.15	-10.18, 5.87	0.48
M13_HALLUDEFORMOTH	Other deformity of hallux (acquired)	Binary	Musculoskeletal	361194	135	361059	1.79	-2.26, 5.83	0.48
K05	Diagnoses - main ICD10: K05 Gingivitis and periodontal diseases	Binary	Digestive	361194	458	360736	1.09	-1.59, 3.77	0.48
I67	Diagnoses - main ICD10: I67 Other cerebrovascular diseases	Binary	Circulatory	361194	404	360790	1.17	-1.68, 4.03	0.49
2335	Chest pain or discomfort	Binary	Symptoms	357507	56233	301274	-0.12	-0.47, 0.22	0.49
D05	Diagnoses - main ICD10: D05 Carcinoma in situ of breast	Binary	Neoplasms	361194	1454	359740	0.64	-1.03, 2.32	0.49
20002_1394	Non-cancer illness code, self-reported: peripheral nerve injury	Binary	Injuries and poisonings	361141	227	360914	-2.28	-10.98, 6.42	0.49
M13_TROCHANTERICBURSITIS	Trochanteric bursitis	Binary	Musculoskeletal	361194	444	360750	1.08	-1.59, 3.74	0.49
O20	Diagnoses - main ICD10: O20 Haemorrhage in early pregnancy	Binary	Obstetric	361194	738	360456	-1.09	-4.65, 2.46	0.49
C3_RESPIRATORY_INTRATHORACIC	Malignant neoplasm of respiratory system and intrathoracic organs	Binary	Neoplasms	361194	1944	359250	-0.64	-2.60, 1.32	0.49
20532	Did your sleep change?	Binary	Mental health	57086	45540	11546	-0.27	-1.02, 0.48	0.49
I78	Diagnoses - main ICD10: I78 Diseases of capillaries	Binary	Circulatory	361194	290	360904	1.34	-1.88, 4.57	0.49
R35	Diagnoses - main ICD10: R35 Polyuria	Binary	Symptoms	361194	1773	359421	0.58	-0.95, 2.11	0.49
C3_TESTIS	Malignant neoplasm of testis	Binary	Neoplasms	361194	432	360762	-1.5	-6.66, 3.67	0.49
N93	Diagnoses - main ICD10: N93 Other abnormal uterine and vaginal bleeding	Binary	Genitourinary	361194	2455	358739	0.49	-0.83, 1.82	0.49
K02	Diagnoses - main ICD10: K02 Dental caries	Binary	Digestive	361194	2110	359084	0.55	-0.91, 2.00	0.49
M13_THORACISPINEPAIN	Pain in thoracic spine	Binary	Musculoskeletal	361194	164	361030	-2.83	-14.58, 8.93	0.49
20002_1308	Non-cancer illness code, self-reported: osteomyelitis	Binary	Musculoskeletal	361141	564	360577	-1.27	-5.54, 3.00	0.49
20002_1651	Non-cancer illness code, self-reported: fracture lower leg / ankle	Binary	Injuries and poisonings	361141	1471	359670	0.62	-1.02, 2.27	0.49
20514	Recent lack of interest or pleasure in doing things	Ordinal	Mental health	117757	NA	NA	-0.04	-0.17, 0.08	0.49
2030	Guilty feelings	Binary	Mental health	351907	100128	251779	0.09	-0.17, 0.36	0.49
G6_SDHTRAU	Traumatic subdural haemorrhage	Binary	Neurological	361194	238	360956	-2.16	-10.40, 6.07	0.49
S62	Diagnoses - main ICD10: S62 Fracture at wrist and hand level	Binary	Injuries and poisonings	361194	1763	359431	-0.67	-2.76, 1.42	0.49
KRA_PSY_SUBSTANCE	Substance abuse	Binary	Mental health	361194	832	360362	-1.01	-4.29, 2.28	0.5
2306	Weight change compared with 1 year ago	Ordinal	Others	355129	NA	NA	-0.03	-0.11, 0.05	0.5
4803_0	Tinnitus: No, never	Binary	Sense organs	117882	83615	34267	-0.16	-0.63, 0.30	0.5
XIX_INJURY_POISON	Injury, poisoning and certain other consequences of external causes	Binary	Injuries and poisonings	361194	44796	316398	0.13	-0.23, 0.49	0.5
G6_ROOTPLEXOTHUNS	Other and unspecified nerve root and plexus disorders, also in other diseases	Binary	Neurological	361194	164	361030	1.62	-2.22, 5.45	0.5
CAMPYLOENTERITIS	Campylobacter enteritis	Binary	Infectious diseases	361194	289	360905	1.28	-1.87, 4.42	0.5
C19	Diagnoses - main ICD10: C19 Malignant neoplasm of rectosigmoid junction	Binary	Neoplasms	361194	498	360696	-1.47	-6.60, 3.66	0.5
D86	Diagnoses - main ICD10: D86 Sarcoidosis	Binary	Hematopoietic	361194	170	361024	-2.9	-15.25, 9.44	0.5
L12_OTHERDISSKINANDSUBCUTIS	Other disorders of skin and subcutaneous tissue, not elsewhere classified	Binary	Dermatologic	361194	4147	357047	0.38	-0.67, 1.43	0.5
L98	Diagnoses - main ICD10: L98 Other disorders of skin and subcutaneous tissue, not elsewhere classified	Binary	Dermatologic	361194	4035	357159	0.39	-0.68, 1.46	0.5
30850_irnt	Testosterone (quantile)	Continuous	Biomarkers	312102	NA	NA	-0.03	-0.11, 0.05	0.5
20544_6	Mental health problems ever diagnosed by a professional: Panic attacks	Binary	Mental health	117722	6518	111204	0.32	-0.57, 1.20	0.5
I9_ANEURYSM	Cerebral aneurysm, nonruptured	Binary	Circulatory	361194	225	360969	1.41	-2.04, 4.86	0.5
G6_DEMYEL	Demyelenating diseases of the central nervous system	Binary	Neurological	361194	788	360406	-1.03	-4.43, 2.37	0.5
C3_PANCREAS	Malignant neoplasm of pancreas	Binary	Neoplasms	361194	440	360754	1.06	-1.63, 3.75	0.5
20002_1458	Non-cancer illness code, self-reported: diverticular disease/diverticulitis	Binary	Digestive	361141	4124	357017	0.38	-0.67, 1.43	0.5
RHEUMA_SEROPOS	Seropositive rheumatoid arthritis	Binary	Musculoskeletal	361194	327	360867	-1.73	-8.03, 4.56	0.5
J22	Diagnoses - main ICD10: J22 Unspecified acute lower respiratory infection	Binary	Respiratory	361194	3140	358054	-0.52	-2.14, 1.10	0.5
20002_1472	Non-cancer illness code, self-reported: emphysema	Binary	Respiratory	361141	150	360991	1.66	-2.31, 5.62	0.5
M05	Diagnoses - main ICD10: M05 Seropositive rheumatoid arthritis	Binary	Musculoskeletal	361194	288	360906	-2.01	-9.67, 5.65	0.5
2395_1	Hair/balding pattern: Pattern 1	Binary	Others	165649	53076	112573	0.13	-0.25, 0.51	0.5
L43	Diagnoses - main ICD10: L43 Lichen planus	Binary	Dermatologic	361194	374	360820	1.13	-1.76, 4.02	0.5
20002_1464	Non-cancer illness code, self-reported: rheumatoid arthritis	Binary	Musculoskeletal	361141	4017	357124	0.38	-0.68, 1.44	0.5
5109_irnt	6mm asymmetry angle (right)	Continuous	Physical measures	41390	NA	NA	-0.12	-0.48, 0.24	0.5
20002_1454	Non-cancer illness code, self-reported: blistering/desquamating skin disorder	Binary	Dermatologic	361141	579	360562	-1.21	-5.36, 2.94	0.5
D44	Diagnoses - main ICD10: D44 Neoplasm of uncertain or unknown behaviour of endocrine glands	Binary	Neoplasms	361194	113	361081	1.9	-2.54, 6.34	0.5
F5_PANIC	Panic disorder	Binary	Mental health	361194	112	361082	-3.57	-20.74, 13.60	0.51
20544_5	Mental health problems ever diagnosed by a professional: Any other phobia (eg disabling fear of heights or spiders)	Binary	Mental health	117710	1591	116119	0.59	-1.04, 2.22	0.51
K10	Diagnoses - main ICD10: K10 Other diseases of jaws	Binary	Digestive	361194	188	361006	1.57	-2.26, 5.40	0.51
PRIM_KNEEARTHROSIS	Primary gonarthrosis, bilateral	Binary	Musculoskeletal	361194	849	360345	-0.96	-4.18, 2.26	0.51
H8_MYRINGNAS	Other specified/unspecified disorders of tympanic membrane	Binary	Sense organs	361194	162	361032	1.59	-2.30, 5.48	0.51
M13_SOFTTISSUEOTH	Other soft tissue disorders, not elsewhere classified	Binary	Musculoskeletal	361194	7233	353961	0.28	-0.53, 1.10	0.51
M79	Diagnoses - main ICD10: M79 Other soft tissue disorders, not elsewhere classified	Binary	Musculoskeletal	361194	6946	354248	0.3	-0.55, 1.14	0.51
6159_8	Pain type(s) experienced in last month: Pain all over the body	Binary	Symptoms	360391	5530	354861	-0.35	-1.44, 0.74	0.51
G45	Diagnoses - main ICD10: G45 Transient cerebral ischaemic attacks and related syndromes	Binary	Neurological	361194	1744	359450	-0.69	-2.90, 1.53	0.51
E4_DM1NOCOMP	Type 1 diabetes without complications	Binary	Endocrine	361194	247	360947	1.33	-2.03, 4.69	0.51
I9_OTHILLHEART	Other or ill-defined heart diseases	Binary	Circulatory	361194	335	360859	-1.66	-7.76, 4.45	0.51
20002_1677	Non-cancer illness code, self-reported: scarlet fever / scarlatina	Binary	Infectious diseases	361141	435	360706	1.04	-1.68, 3.76	0.51
20002_1626	Non-cancer illness code, self-reported: fracture skull / head	Binary	Injuries and poisonings	361141	268	360873	1.28	-1.98, 4.54	0.51
O44	Diagnoses - main ICD10: O44 Placenta praevia	Binary	Obstetric	361194	132	361062	1.72	-2.44, 5.87	0.51
M13_BAKERCYST	Synovial cyst of popliteal space [Baker]	Binary	Musculoskeletal	361194	223	360971	1.39	-2.10, 4.87	0.51
M13_OSTEOPOROSIS	Osteoporosis	Binary	Musculoskeletal	361194	933	360261	-0.9	-3.93, 2.12	0.51
C91	Diagnoses - main ICD10: C91 Lymphoid leukaemia	Binary	Neoplasms	361194	349	360845	-1.71	-8.12, 4.69	0.51
20002_1137	Non-cancer illness code, self-reported: other abdominal problem	Binary	Digestive	361141	422	360719	1.05	-1.71, 3.81	0.51
2956	General pain for 3+ months	Binary	Symptoms	5473	4570	903	-0.86	-3.27, 1.55	0.51
IX_CIRCULATORY	Diseases of the circulatory system	Binary	Circulatory	361194	60504	300690	-0.11	-0.44, 0.22	0.51
M23	Diagnoses - main ICD10: M23 Internal derangement of knee	Binary	Musculoskeletal	361194	11831	349363	-0.24	-0.97, 0.50	0.52
AD	Alzheimerâ€™s disease	Binary	Neurological	361194	119	361075	-3.3	-18.81, 12.22	0.52
H7_EPIPHORA	Epiphora	Binary	Sense organs	361194	592	360602	-1.16	-5.21, 2.89	0.52
H7_STRABNAS	Other specified and unspecified strabismus	Binary	Sense organs	361194	229	360965	-2.07	-10.28, 6.13	0.52
H7_EYELIDDIS	Other disorders of eyelid	Binary	Sense organs	361194	4529	356665	-0.38	-1.59, 0.83	0.52
I9_AORTDIS	Dissection of aorta	Binary	Circulatory	361194	129	361065	-3.08	-17.19, 11.03	0.52
E4_DM2PERIPH	Type 2 diabetes with peripheral circulatory complications	Binary	Endocrine	361194	127	361067	-3.13	-17.54, 11.29	0.52
20002_1661	Non-cancer illness code, self-reported: vitiligo	Binary	Dermatologic	361141	105	361036	1.86	-2.64, 6.37	0.52
20002_1126	Non-cancer illness code, self-reported: spontaneous pneumothorax/recurrent pneumothorax	Binary	Respiratory	361141	871	360270	-0.92	-4.07, 2.23	0.52
H02	Diagnoses - main ICD10: H02 Other disorders of eyelid	Binary	Sense organs	361194	4294	356900	-0.4	-1.68, 0.88	0.52
D12	Diagnoses - main ICD10: D12 Benign neoplasm of colon, rectum, anus and anal canal	Binary	Neoplasms	361194	8877	352317	0.26	-0.51, 1.03	0.52
M13_PATELLAOTH	Other disorders of patella	Binary	Musculoskeletal	361194	375	360819	-1.5	-7.04, 4.04	0.52
23112_irnt	Leg fat mass (right)	Continuous	Physical measures	354807	NA	NA	0.03	-0.07, 0.13	0.52
20001_1022	Cancer code, self-reported: colon cancer/sigmoid cancer	Binary	Neoplasms	361141	1214	359927	-0.75	-3.31, 1.80	0.52
R10	Diagnoses - main ICD10: R10 Abdominal and pelvic pain	Binary	Symptoms	361194	20240	340954	0.17	-0.34, 0.69	0.52
3082	Fractured heel	Binary	Injuries and poisonings	238226	238086	140	-2.78	-8.95, 3.39	0.52
3064_irnt	Peak expiratory flow (PEF)	Continuous	Physical measures	329404	NA	NA	-0.03	-0.14, 0.07	0.52
L12_ATROPHICSKIN	Atrophic disorders of skin	Binary	Dermatologic	361194	1757	359437	0.53	-1.01, 2.07	0.52
L90	Diagnoses - main ICD10: L90 Atrophic disorders of skin	Binary	Dermatologic	361194	1683	359511	0.56	-1.04, 2.15	0.52
23130_irnt	Trunk predicted mass	Continuous	Physical measures	354494	NA	NA	-0.02	-0.10, 0.05	0.52
2020	Loneliness, isolation	Binary	Mental health	355583	63508	292075	0.1	-0.21, 0.42	0.53
23116_irnt	Leg fat mass (left)	Continuous	Physical measures	354788	NA	NA	0.03	-0.07, 0.13	0.53
20002_1161	Non-cancer illness code, self-reported: gall bladder disease	Binary	Digestive	361141	202	360939	1.4	-2.25, 5.04	0.53
20516	Recent restlessness	Ordinal	Mental health	117786	NA	NA	0.03	-0.07, 0.14	0.53
N70	Diagnoses - main ICD10: N70 Salpingitis and oophoritis	Binary	Genitourinary	361194	191	361003	-2.3	-11.92, 7.33	0.53
I12	Diagnoses - main ICD10: I12 Hypertensive renal disease	Binary	Circulatory	361194	176	361018	1.78	-2.67, 6.23	0.53
6039	Duration of fitness test	Ordinal	Physical measures	53998	NA	NA	0.07	-0.15, 0.29	0.53
H7_LENS	Disorders of lens	Binary	Sense organs	361194	17076	344118	0.18	-0.37, 0.72	0.53
K13	Diagnoses - main ICD10: K13 Other diseases of lip and oral mucosa	Binary	Digestive	361194	2157	359037	-0.56	-2.42, 1.31	0.53
4194_irnt	Pulse rate	Continuous	Physical measures	118850	NA	NA	0.07	-0.15, 0.28	0.53
O13	Diagnoses - main ICD10: O13 Gestational [pregnancy-induced] hypertension without significant proteinuria	Binary	Obstetric	361194	262	360932	1.24	-2.09, 4.57	0.53
N64	Diagnoses - main ICD10: N64 Other disorders of breast	Binary	Genitourinary	361194	844	360350	-0.91	-4.12, 2.29	0.53
I35	Diagnoses - main ICD10: I35 Nonrheumatic aortic valve disorders	Binary	Circulatory	361194	901	360293	0.75	-1.38, 2.88	0.53
20495	Avoided activities or situations because of previous stressful experience in past month	Ordinal	Mental health	117868	NA	NA	-0.05	-0.19, 0.10	0.53
30820_irnt	Rheumatoid factor (quantile)	Continuous	Biomarkers	30565	NA	NA	0.13	-0.28, 0.55	0.53
K11_GALLBILPANC	Disorders of gallbladder, biliary tract and pancreas	Binary	Digestive	361194	13922	347272	0.2	-0.41, 0.80	0.53
4067	Facial pains for 3+ months	Binary	Symptoms	6510	3107	3403	0.55	-1.17, 2.27	0.53
20002_1427	Non-cancer illness code, self-reported: polycystic kidney	Binary	Genitourinary	361141	251	360890	1.26	-2.13, 4.64	0.53
6150_3	Vascular/heart problems diagnosed by doctor: Stroke	Binary	Circulatory	360420	5587	354833	0.3	-0.62, 1.22	0.53
5610_1	Which eye(s) affected by presbyopia: Right eye	Binary	Sense organs	31494	1735	29759	0.54	-1.07, 2.16	0.53
J86	Diagnoses - main ICD10: J86 Pyothorax	Binary	Respiratory	361194	161	361033	-2.64	-14.49, 9.22	0.53
H8_BPV	Benign paroxysmal vertigo	Binary	Sense organs	361194	148	361046	-2.61	-14.34, 9.11	0.53
L12_OTHERMELANIN	Other melanin hyperpigmentation	Binary	Dermatologic	361194	318	360876	1.13	-1.98, 4.24	0.53
30530_irnt	Sodium in urine	Continuous	Biomarkers	350061	NA	NA	-0.04	-0.16, 0.08	0.54
R31	Diagnoses - main ICD10: R31 Unspecified haematuria	Binary	Symptoms	361194	11283	349911	-0.23	-0.98, 0.52	0.54
CHRONLARGE	Crohn's disease of large intestine	Binary	Digestive	361194	336	360858	1.1	-1.94, 4.15	0.54
6032_irnt	Maximum workload during fitness test	Continuous	Physical measures	53998	NA	NA	0.08	-0.17, 0.33	0.54
20428	Professional informed about anxiety	Binary	Mental health	36366	22238	14128	-0.26	-1.06, 0.55	0.54
C3_STOMACH	Malignant neoplasm of stomach	Binary	Neoplasms	361194	351	360843	1.08	-1.92, 4.08	0.54
J06	Diagnoses - main ICD10: J06 Acute upper respiratory infections of multiple and unspecified sites	Binary	Respiratory	361194	356	360838	-1.6	-7.87, 4.67	0.54
M94	Diagnoses - main ICD10: M94 Other disorders of cartilage	Binary	Musculoskeletal	361194	333	360861	-1.57	-7.71, 4.56	0.54
20002_1536	Non-cancer illness code, self-reported: spinal stenosis	Binary	Musculoskeletal	361141	110	361031	1.75	-2.77, 6.27	0.54
M13_CONTRACTUREJOINT	Contracture of joint	Binary	Musculoskeletal	361194	138	361056	-2.7	-15.13, 9.72	0.54
20002_1385	Non-cancer illness code, self-reported: allergy or anaphylactic reaction to food	Binary	Injuries and poisonings	361141	1621	359520	0.53	-1.07, 2.14	0.54
M13_FIBROBLASTIC	Fibroblastic disorders	Binary	Musculoskeletal	361194	3190	358004	0.39	-0.80, 1.57	0.54
30120_irnt	Lymphocyte count	Continuous	Biomarkers	349856	NA	NA	0.04	-0.09, 0.16	0.54
O36	Diagnoses - main ICD10: O36 Maternal care for other known or suspected foetal problems	Binary	Obstetric	361194	1149	360045	0.61	-1.23, 2.45	0.54
K11_CHOLANGI	Cholangitis (sclerosing)	Binary	Digestive	361194	287	360907	-1.64	-8.21, 4.93	0.55
F43	Diagnoses - main ICD10: F43 Reaction to severe stress, and adjustment disorders	Binary	Mental health	361194	227	360967	1.36	-2.39, 5.11	0.55
H7_KERATITIS	Keratitis	Binary	Sense organs	361194	182	361012	-2.17	-11.63, 7.28	0.55
20001_1053	Cancer code, self-reported: non-hodgkins lymphoma	Binary	Neoplasms	361141	684	360457	-0.97	-4.57, 2.62	0.55
N92	Diagnoses - main ICD10: N92 Excessive, frequent and irregular menstruation	Binary	Genitourinary	361194	8475	352719	-0.25	-1.09, 0.59	0.55
E4_THYTOXGOITDIF	Thyrotoxicosis with diffuse goitr	Binary	Endocrine	361194	158	361036	1.48	-2.55, 5.51	0.55
ASTHMA_CHILD	Childhood asthma (age<16)	Binary	Respiratory	361194	1993	359201	-0.54	-2.43, 1.35	0.55
J10_ASTHMA	Asthma	Binary	Respiratory	361194	1993	359201	-0.54	-2.43, 1.35	0.55
H7_CHALAZION	Chalazion	Binary	Sense organs	361194	1418	359776	0.56	-1.15, 2.26	0.55
20002_1407	Non-cancer illness code, self-reported: burns	Binary	Injuries and poisonings	361141	338	360803	1.06	-2.01, 4.13	0.55
D17	Diagnoses - main ICD10: D17 Benign lipomatous neoplasm	Binary	Neoplasms	361194	4314	356880	0.34	-0.72, 1.40	0.55
N13	Diagnoses - main ICD10: N13 Obstructive and reflux uropathy	Binary	Genitourinary	361194	1359	359835	-0.69	-3.14, 1.77	0.55
20153_irnt	Forced expiratory volume in 1-second (FEV1), predicted	Continuous	Physical measures	117241	NA	NA	0.03	-0.06, 0.12	0.55
XI_DIGESTIVE	Diseases of the digestive system	Binary	Digestive	361194	115893	245301	-0.08	-0.34, 0.18	0.55
H16	Diagnoses - main ICD10: H16 Keratitis	Binary	Sense organs	361194	154	361040	-2.47	-13.88, 8.94	0.55
D89	Diagnoses - main ICD10: D89 Other disorders involving the immune mechanism, not elsewhere classified	Binary	Hematopoietic	361194	151	361043	1.57	-2.73, 5.87	0.55
K61	Diagnoses - main ICD10: K61 Abscess of anal and rectal regions	Binary	Digestive	361194	1053	360141	-0.77	-3.58, 2.04	0.55
4609_irnt	Longest period of depression	Continuous	Mental health	50664	NA	NA	-0.1	-0.42, 0.22	0.55
3799	Headaches for 3+ months	Binary	Symptoms	70181	32075	38106	-0.16	-0.70, 0.37	0.55
H7_VISDISTNAS	Other and unspecified visual disturbances	Binary	Sense organs	361194	301	360893	-1.54	-7.79, 4.72	0.56
5097_irnt	6mm weak meridian (left)	Continuous	Physical measures	65551	NA	NA	-0.08	-0.37, 0.20	0.56
K11	Diagnoses - main ICD10: K11 Diseases of salivary glands	Binary	Digestive	361194	758	360436	0.75	-1.52, 3.02	0.56
20002_1066	Non-cancer illness code, self-reported: heart/cardiac problem	Binary	Circulatory	361141	1176	359965	-0.7	-3.26, 1.86	0.56
J45	Diagnoses - main ICD10: J45 Asthma	Binary	Respiratory	361194	1693	359501	-0.61	-2.80, 1.59	0.56
C62	Diagnoses - main ICD10: C62 Malignant neoplasm of testis	Binary	Neoplasms	361194	221	360973	-1.88	-9.99, 6.22	0.56
5001	FI7 : synonym	Binary	Cognitive function	84560	74026	10534	0.24	-0.58, 1.06	0.56
D3_IMMUNEMECHANISMOTHER	Other disorders involving the immune mechanism, not elsewhere classified	Binary	Hematopoietic	361194	172	361022	1.39	-2.57, 5.35	0.56
L12_OTHPIGMENTATION	Other disorders of pigmentation	Binary	Dermatologic	361194	525	360669	0.85	-1.74, 3.45	0.56
L81	Diagnoses - main ICD10: L81 Other disorders of pigmentation	Binary	Dermatologic	361194	511	360683	0.87	-1.78, 3.52	0.56
RHEUMA_CHRYSTAL	Chrystal arthropathies, rheuma endpoint	Binary	Musculoskeletal	361194	103	361091	1.72	-3.00, 6.43	0.56
20002_1530	Non-cancer illness code, self-reported: iritis	Binary	Sense organs	361141	155	360986	-2.3	-12.86, 8.26	0.56
20002_1247	Non-cancer illness code, self-reported: meningitis	Binary	Neurological	361141	1515	359626	0.52	-1.14, 2.18	0.56
I86	Diagnoses - main ICD10: I86 Varicose veins of other sites	Binary	Circulatory	361194	222	360972	1.28	-2.44, 5.01	0.56
G6_MYONEU	Diseases of the myoneural junction and muscle	Binary	Neurological	361194	234	360960	1.21	-2.35, 4.76	0.57
M13_RHEUMA	Rheumatoid arthritis	Binary	Musculoskeletal	361194	1605	359589	0.5	-1.12, 2.13	0.57
20002_1249	Non-cancer illness code, self-reported: cranial nerve problem/palsy	Binary	Neurological	361141	232	360909	-1.74	-9.25, 5.76	0.57
I9_AORTANEUR	Aortic aneurysm	Binary	Circulatory	361194	589	360605	-1	-4.89, 2.90	0.57
O00	Diagnoses - main ICD10: O00 Ectopic pregnancy	Binary	Obstetric	361194	244	360950	1.18	-2.33, 4.69	0.57
I85	Diagnoses - main ICD10: I85 Oesophageal varices	Binary	Circulatory	361194	281	360913	-1.78	-9.46, 5.91	0.57
AB1_VIRAL_CNS	Viral infections of the central nervous system	Binary	Infectious diseases	361194	197	360997	-1.94	-10.48, 6.61	0.57
3062_irnt	Forced vital capacity (FVC)	Continuous	Physical measures	329404	NA	NA	0.03	-0.07, 0.12	0.57
2070	Frequency of tenseness / restlessness in last 2 weeks	Ordinal	Mental health	347965	NA	NA	-0.02	-0.10, 0.05	0.57
N99	Diagnoses - main ICD10: N99 Postprocedural disorders of genito-urinary system, not elsewhere classified	Binary	Genitourinary	361194	601	360593	0.8	-1.70, 3.31	0.57
20437	Thoughts of death during worst depression	Binary	Mental health	62648	32630	30018	-0.18	-0.78, 0.43	0.57
R25	Diagnoses - main ICD10: R25 Abnormal involuntary movements	Binary	Symptoms	361194	233	360961	-1.8	-9.64, 6.04	0.57
E4_NUTRIDEF	Other nutritional deficiencies	Binary	Endocrine	361194	216	360978	-1.81	-9.74, 6.11	0.57
20436	Fraction of day affected during worst episode of depression	Ordinal	Mental health	62464	NA	NA	-0.08	-0.37, 0.20	0.57
N02	Diagnoses - main ICD10: N02 Recurrent and persistent haematuria	Binary	Genitourinary	361194	469	360725	-1.14	-5.72, 3.43	0.57
4288_irnt	Time to answer	Continuous	Cognitive function	119729	NA	NA	-0.06	-0.27, 0.15	0.57
20002_1274	Non-cancer illness code, self-reported: eye infection	Binary	Sense organs	361141	359	360782	0.99	-2.05, 4.02	0.57
C3_LIVER_INTRAHEPATIC_BILE_DUCTS	Malignant neoplasm of liver and intrahepatic bile ducts	Binary	Neoplasms	361194	204	360990	-1.85	-10.08, 6.38	0.57
5276	Index of best refractometry result (left)	Ordinal	Physical measures	77739	NA	NA	0.06	-0.16, 0.28	0.57
L12_PYOGENGRANUL	Pyogenic granuloma	Binary	Dermatologic	361194	259	360935	-1.59	-8.41, 5.24	0.57
C_MULTIPLE_MYELOMA_PLASMA_CELL	Multiple myeloma and malignant plasma cell neoplasms	Binary	Neoplasms	361194	428	360766	0.91	-1.92, 3.74	0.57
20002_1120	Non-cancer illness code, self-reported: asbestosis	Binary	Respiratory	361141	150	360991	-2.25	-12.87, 8.37	0.58
L12_SKINSUBCUTISNAS	Other and unspecified disorders of skin and subcutaneous tissue	Binary	Dermatologic	361194	3801	357393	0.33	-0.78, 1.44	0.58
J36	Diagnoses - main ICD10: J36 Peritonsillar abscess	Binary	Respiratory	361194	338	360856	1.01	-2.12, 4.13	0.58
20536_0	Weight change during worst episode of depression: Stayed about the same or was on a diet	Binary	Mental health	56571	22981	33590	0.18	-0.44, 0.79	0.58
4120_irnt	Heel broadband ultrasound attenuation (right)	Continuous	Physical measures	114609	NA	NA	0.06	-0.15, 0.27	0.58
I9_LBBB	Left bundle-branch block	Binary	Circulatory	361194	138	361056	1.47	-2.86, 5.81	0.58
5113_irnt	6mm cylindrical power angle (left)	Continuous	Physical measures	65529	NA	NA	-0.08	-0.37, 0.21	0.58
K01	Diagnoses - main ICD10: K01 Embedded and impacted teeth	Binary	Digestive	361194	1443	359751	-0.6	-2.88, 1.68	0.58
H73	Diagnoses - main ICD10: H73 Other disorders of tympanic membrane	Binary	Sense organs	361194	162	361032	1.41	-2.78, 5.59	0.58
M13_RECUDISLOCATIO	Recurrent dislocation and subluxation of joint	Binary	Musculoskeletal	361194	206	360988	1.24	-2.53, 5.00	0.58
20002_1485	Non-cancer illness code, self-reported: irregular heart beat	Binary	Symptoms	361141	565	360576	-0.98	-4.95, 2.98	0.58
12340_irnt	QRS duration	Continuous	Physical measures	10815	NA	NA	0.19	-0.48, 0.85	0.58
20002_99999	Non-cancer illness code, self-reported: unclassifiable	Binary	Others	361141	14597	346544	0.17	-0.43, 0.77	0.58
4119_irnt	Ankle spacing width (right)	Continuous	Physical measures	114614	NA	NA	0.05	-0.14, 0.25	0.58
AB1_VIRAL_SKIN_MUCOUS_MEMBRANE	Viral infections characterized by skin and mucous membrane lesions	Binary	Infectious diseases	361194	858	360336	0.65	-1.49, 2.79	0.58
4124_irnt	Heel bone mineral density (BMD) (right)	Continuous	Physical measures	114552	NA	NA	0.06	-0.15, 0.27	0.58
20002_1467	Non-cancer illness code, self-reported: other joint disorder	Binary	Musculoskeletal	361141	2276	358865	-0.45	-2.19, 1.28	0.59
20023_irnt	Mean time to correctly identify matches	Continuous	Cognitive function	358695	NA	NA	0.03	-0.08, 0.15	0.59
20001_1019	Cancer code, self-reported: small intestine/small bowel cancer	Binary	Neoplasms	361141	163	360978	-2.05	-11.72, 7.63	0.59
5086_irnt	Cylindrical power (left)	Continuous	Physical measures	77739	NA	NA	-0.07	-0.34, 0.19	0.59
M70	Diagnoses - main ICD10: M70 Soft tissue disorders related to use, overuse and pressure	Binary	Musculoskeletal	361194	1079	360115	0.59	-1.40, 2.57	0.59
20440	Impact on normal roles during worst period of depression	Ordinal	Mental health	66429	NA	NA	-0.07	-0.35, 0.20	0.59
AB1_INTESTINAL_INFECTIONS	Intestinal infectious diseases	Binary	Infectious diseases	361194	4304	356890	-0.32	-1.54, 0.90	0.59
F41	Diagnoses - main ICD10: F41 Other anxiety disorders	Binary	Mental health	361194	416	360778	-1.26	-6.70, 4.17	0.59
20002_1633	Non-cancer illness code, self-reported: fracture upper arm / humerus / elbow	Binary	Injuries and poisonings	361141	764	360377	0.67	-1.58, 2.93	0.59
23118_irnt	Leg predicted mass (left)	Continuous	Physical measures	354766	NA	NA	0.02	-0.06, 0.10	0.59
M13_SOFTOVERUSE	Soft tissue disorders related to use, overuse and pressure	Binary	Musculoskeletal	361194	1132	360062	0.56	-1.35, 2.46	0.59
5102_irnt	6mm weak meridian angle (left)	Continuous	Physical measures	65551	NA	NA	-0.08	-0.37, 0.21	0.59
G50	Diagnoses - main ICD10: G50 Disorders of trigeminal nerve	Binary	Neurological	361194	212	360982	1.26	-2.69, 5.21	0.59
2178	Overall health rating	Ordinal	Others	359681	NA	NA	-0.02	-0.11, 0.06	0.59
C3_SMALL_INTESTINE	Malignant neoplasm of small intestine	Binary	Neoplasms	361194	141	361053	-2.2	-13.00, 8.61	0.59
20421	Ever felt worried, tense, or anxious for most of a month or longer	Binary	Mental health	110315	29351	80964	-0.14	-0.65, 0.38	0.59
L12_DERMATITISNAS	Other and unspecified dermatitis	Binary	Dermatologic	361194	347	360847	-1.25	-6.67, 4.17	0.59
L30	Diagnoses - main ICD10: L30 Other dermatitis	Binary	Dermatologic	361194	334	360860	-1.31	-7.02, 4.40	0.59
20001_1018	Cancer code, self-reported: stomach cancer	Binary	Neoplasms	361141	133	361008	-2.28	-13.65, 9.08	0.59
S09	Diagnoses - main ICD10: S09 Other and unspecified injuries of head	Binary	Injuries and poisonings	361194	1333	359861	0.52	-1.28, 2.31	0.6
G6_SAHTRAU	Traumatic subarachnoid haemorrhage	Binary	Neurological	361194	124	361070	1.48	-3.07, 6.03	0.6
H18	Diagnoses - main ICD10: H18 Other disorders of cornea	Binary	Sense organs	361194	295	360899	-1.42	-7.76, 4.91	0.6
H7_CORNEALOTH	Other disorders of cornea	Binary	Sense organs	361194	314	360880	-1.32	-7.12, 4.48	0.6
30520_irnt	Potassium in urine	Continuous	Biomarkers	350053	NA	NA	-0.03	-0.16, 0.09	0.6
20154_irnt	Forced expiratory volume in 1-second (FEV1), predicted percentage	Continuous	Physical measures	117241	NA	NA	0.06	-0.16, 0.27	0.6
6151_6	Fractured bone site(s): Arm	Binary	Injuries and poisonings	359241	3676	355565	0.32	-0.81, 1.44	0.6
T88	Diagnoses - main ICD10: T88 Other complications of surgical and medical care, not elsewhere classified	Binary	Injuries and poisonings	361194	204	360990	-1.76	-10.02, 6.50	0.6
G57	Diagnoses - main ICD10: G57 Mononeuropathies of lower limb	Binary	Neurological	361194	1111	360083	0.57	-1.41, 2.56	0.6
20002_1281	Non-cancer illness code, self-reported: retinal detachment	Binary	Sense organs	361141	1219	359922	0.53	-1.32, 2.38	0.6
20002_1386	Non-cancer illness code, self-reported: allergy or anaphylactic reaction to drug	Binary	Injuries and poisonings	361141	3255	357886	-0.36	-1.78, 1.05	0.6
M72	Diagnoses - main ICD10: M72 Fibroblastic disorders	Binary	Musculoskeletal	361194	3193	358001	0.34	-0.87, 1.54	0.6
20002_1405	Non-cancer illness code, self-reported: other renal/kidney problem	Binary	Genitourinary	361141	1504	359637	0.48	-1.21, 2.17	0.6
G6_PLANTAR	Lesion of plantar nerve	Binary	Neurological	361194	979	360215	0.58	-1.45, 2.62	0.6
S80	Diagnoses - main ICD10: S80 Superficial injury of lower leg	Binary	Injuries and poisonings	361194	231	360963	-1.64	-9.24, 5.96	0.6
M06	Diagnoses - main ICD10: M06 Other rheumatoid arthritis	Binary	Musculoskeletal	361194	1401	359793	0.51	-1.28, 2.29	0.6
23117_irnt	Leg fat-free mass (left)	Continuous	Physical measures	354771	NA	NA	0.02	-0.06, 0.10	0.6
O16	Diagnoses - main ICD10: O16 Unspecified maternal hypertension	Binary	Obstetric	361194	364	360830	-1.19	-6.41, 4.03	0.6
5134_irnt	6mm strong meridian (left)	Continuous	Physical measures	65551	NA	NA	-0.07	-0.36, 0.21	0.6
6159_5	Pain type(s) experienced in last month: Stomach or abdominal pain	Binary	Symptoms	360391	30306	330085	0.12	-0.31, 0.54	0.6
4979	FI5 : family relationship calculation	Binary	Cognitive function	113356	55922	57434	-0.12	-0.56, 0.33	0.6
R18	Diagnoses - main ICD10: R18 Ascites	Binary	Symptoms	361194	359	360835	0.94	-2.23, 4.10	0.6
6072_6	OCT measured (left): Not performed - equipment failure	Binary	Physical measures	54601	5540	49061	0.27	-0.73, 1.27	0.6
F5_DEPRESSIO	Depression	Binary	Mental health	361194	1145	360049	-0.62	-3.16, 1.92	0.61
A63	Diagnoses - main ICD10: A63 Other predominantly sexually transmitted diseases, not elsewhere classified	Binary	Infectious diseases	361194	101	361093	1.65	-3.47, 6.77	0.61
G6_SLEEPAPNO	Sleep apnoea	Binary	Neurological	361194	2249	358945	-0.43	-2.16, 1.30	0.61
C64	Diagnoses - main ICD10: C64 Malignant neoplasm of kidney, except renal pelvis	Binary	Neoplasms	361194	701	360493	-0.86	-4.51, 2.79	0.61
20002_1623	Non-cancer illness code, self-reported: tennis elbow / lateral epicondylitis	Binary	Musculoskeletal	361141	191	360950	1.2	-2.74, 5.15	0.61
M13_OLECRANONBURSITIS	Olecranon bursitis	Binary	Musculoskeletal	361194	285	360909	-1.35	-7.48, 4.78	0.61
D69	Diagnoses - main ICD10: D69 Purpura and other haemorrhagic conditions	Binary	Hematopoietic	361194	410	360784	-1.17	-6.39, 4.04	0.61
C3_PRIMARY_LYMPHOID_HEMATOPOIETIC	Primary_lymphoid and hematopoietic malignant neoplasms	Binary	Neoplasms	361194	2710	358484	-0.39	-1.95, 1.17	0.61
20001_1068	Cancer code, self-reported: sarcoma/fibrosarcoma	Binary	Neoplasms	361141	196	360945	-1.68	-9.72, 6.35	0.61
3710	Length of menstrual cycle	Ordinal	Others	32847	NA	NA	0.09	-0.27, 0.46	0.61
C67	Diagnoses - main ICD10: C67 Malignant neoplasm of bladder	Binary	Neoplasms	361194	1554	359640	0.49	-1.28, 2.27	0.61
KRA_PSY_ANXIETY	Anxiety disorders	Binary	Mental health	361194	1092	360102	-0.63	-3.24, 1.98	0.61
G6_ICTRAUOTHUNS	Other and unspecified intracranial injuries	Binary	Neurological	361194	135	361059	1.39	-3.09, 5.86	0.61
20450	Feelings of worthlessness during worst period of depression	Binary	Mental health	62128	31593	30535	-0.16	-0.76, 0.44	0.61
J33	Diagnoses - main ICD10: J33 Nasal polyp	Binary	Respiratory	361194	2207	358987	-0.43	-2.20, 1.33	0.61
K11_PANCOTH	Other diseases of pancreas	Binary	Digestive	361194	380	360814	0.87	-2.16, 3.91	0.61
H93	Diagnoses - main ICD10: H93 Other disorders of ear, not elsewhere classified	Binary	Sense organs	361194	125	361069	-2.38	-15.02, 10.26	0.61
4957	FI3 : word interpolation	Binary	Cognitive function	116815	98753	18062	-0.15	-0.74, 0.43	0.61
1170	Getting up in morning	Ordinal	Neurological	360231	NA	NA	-0.02	-0.12, 0.07	0.61
RHEUMA_SEROPOS_OTH	Other/unspecified seropositiverheumatoid arthritis	Binary	Musculoskeletal	361194	299	360895	-1.28	-7.15, 4.59	0.61
20002_1549	Non-cancer illness code, self-reported: lichen planus	Binary	Dermatologic	361141	155	360986	-1.91	-11.48, 7.66	0.62
C15	Diagnoses - main ICD10: C15 Malignant neoplasm of oesophagus	Binary	Neoplasms	361194	519	360675	0.81	-2.05, 3.66	0.62
STILL_ADULT	Adult-onset Still disease	Binary	Musculoskeletal	361194	1486	359708	0.46	-1.24, 2.17	0.62
L12_FOLLICULARNAS	Other and unspecified follicular disorders	Binary	Dermatologic	361194	107	361087	1.49	-3.39, 6.38	0.62
K11_CHRONPANC	Chronic pancreatitis	Binary	Digestive	361194	246	360948	1.05	-2.56, 4.66	0.62
C_MYELOID-LEUKAEMIA	Myeloid leukaemia	Binary	Neoplasms	361194	314	360880	-1.23	-6.91, 4.44	0.62
T40	Diagnoses - main ICD10: T40 Poisoning by narcotics and psychodysleptics [hallucinogens]	Binary	Injuries and poisonings	361194	276	360918	1.04	-2.54, 4.63	0.62
5452	Leg pain when standing still or sitting	Binary	Symptoms	25157	16009	9148	-0.24	-1.16, 0.68	0.62
R63	Diagnoses - main ICD10: R63 Symptoms and signs concerning food and fluid intake	Binary	Symptoms	361194	1279	359915	0.5	-1.35, 2.35	0.62
22128	Doctor diagnosed emphysema	Binary	Respiratory	91787	276	91511	-1.33	-7.56, 4.89	0.62
H71	Diagnoses - main ICD10: H71 Cholesteatoma of middle ear	Binary	Sense organs	361194	330	360864	0.92	-2.33, 4.18	0.62
20001_1001	Cancer code, self-reported: lung cancer	Binary	Neoplasms	361141	203	360938	1.13	-2.75, 5.02	0.62
D3_BLOODNAS	Other and unspecified diseases of blood and blood-forming organs	Binary	Hematopoietic	361194	123	361071	-2.19	-13.71, 9.34	0.62
20002_1282	Non-cancer illness code, self-reported: retinal artery/vein occlusion	Binary	Sense organs	361141	172	360969	1.21	-2.93, 5.35	0.62
5099_irnt	3mm weak meridian (right)	Continuous	Physical measures	75410	NA	NA	-0.07	-0.33, 0.20	0.62
20002_1460	Non-cancer illness code, self-reported: rectal or colon adenoma/polyps	Binary	Digestive	361141	1088	360053	0.53	-1.43, 2.49	0.62
C3_BRONCHUS_LUNG	Malignant neoplasm of bronchus and lung	Binary	Neoplasms	361194	1681	359513	-0.48	-2.51, 1.55	0.62
20002_1534	Non-cancer illness code, self-reported: back pain	Binary	Symptoms	361141	1937	359204	0.4	-1.12, 1.92	0.62
I9_CARDMYO	Cardiomyopathy	Binary	Circulatory	361194	421	360773	0.81	-2.12, 3.74	0.62
5610_2	Which eye(s) affected by presbyopia: Left eye	Binary	Sense organs	31494	1750	29744	0.43	-1.22, 2.08	0.62
20002_1468	Non-cancer illness code, self-reported: diabetic neuropathy/ulcers	Binary	Endocrine	361141	123	361018	-2.15	-13.55, 9.26	0.62
I51	Diagnoses - main ICD10: I51 Complications and ill-defined descriptions of heart disease	Binary	Circulatory	361194	270	360924	-1.42	-8.25, 5.42	0.62
M13_GANGLION	Ganglion	Binary	Musculoskeletal	361194	2239	358955	-0.41	-2.14, 1.32	0.62
I9_UAP	Unstable angina pectoris	Binary	Circulatory	361194	3439	357755	-0.33	-1.69, 1.04	0.63
20002_1200	Non-cancer illness code, self-reported: ureteric obstruction/hydronephrosis	Binary	Genitourinary	361141	253	360888	1.01	-2.59, 4.60	0.63
M13_DUPUTRYEN	Palmar fascial fibromatosis [Dupuytren]	Binary	Musculoskeletal	361194	2948	358246	0.32	-0.93, 1.57	0.63
M13_DORSALGIANAS	Other/unspecified dorsalgia	Binary	Musculoskeletal	361194	2118	359076	0.38	-1.08, 1.84	0.63
H7_EYELIDFUNC	Other disorders affecting eyelid function	Binary	Sense organs	361194	134	361060	-1.99	-12.50, 8.52	0.63
20002_1511	Non-cancer illness code, self-reported: abdominal hernia	Binary	Digestive	361141	234	360907	1.03	-2.68, 4.75	0.63
INFLUENZA	All influenza (not pneumonia)	Binary	Respiratory	361194	147	361047	-1.86	-11.58, 7.86	0.63
D3_OTHERBLOOD	Oher diseases of blood and blood-forming organs	Binary	Hematopoietic	361194	294	360900	-1.22	-7.06, 4.62	0.63
K50	Diagnoses - main ICD10: K50 Crohn's disease [regional enteritis]	Binary	Digestive	361194	968	360226	-0.65	-3.56, 2.25	0.63
N84	Diagnoses - main ICD10: N84 Polyp of female genital tract	Binary	Genitourinary	361194	6986	354208	-0.22	-1.15, 0.71	0.63
K70	Diagnoses - main ICD10: K70 Alcoholic liver disease	Binary	Digestive	361194	344	360850	0.91	-2.43, 4.26	0.63
G6_DEGENOTH	Other and unspecified degenerative diseases of nervous system	Binary	Neurological	361194	106	361088	1.44	-3.54, 6.42	0.63
C3_COLON	Malignant neoplasm of colon	Binary	Neoplasms	361194	2437	358757	0.35	-1.02, 1.72	0.63
6020_34	Completion status of test: Incomplete - other reason	Binary	Physical measures	54007	135	53872	-2	-12.69, 8.69	0.63
D18	Diagnoses - main ICD10: D18 Haemangioma and lymphangioma, any site	Binary	Neoplasms	361194	927	360267	-0.65	-3.58, 2.27	0.63
6070_7	OCT measured (right): Not performed - other reason	Binary	Physical measures	54608	2207	52401	-0.41	-2.20, 1.37	0.63
20002_1377	Non-cancer illness code, self-reported: polymyalgia rheumatica	Binary	Musculoskeletal	361141	753	360388	-0.71	-3.92, 2.50	0.63
C3_KIDNEY_NOTRENALPELVIS	Malignant neoplasm of kidney, except renal pelvis	Binary	Neoplasms	361194	871	360323	-0.66	-3.60, 2.29	0.63
12336_irnt	Ventricular rate	Continuous	Physical measures	10817	NA	NA	-0.17	-0.89, 0.54	0.63
E4_HYTHYNAS	Hypothyroidism,other/unspecified	Binary	Endocrine	361194	128	361066	-2	-12.78, 8.78	0.64
D3_PURPURA_AND3_OTHER_HAEMORRHAGIC	Purpura and other haemorrhagic conditions	Binary	Hematopoietic	361194	460	360734	-0.93	-5.27, 3.41	0.64
K14	Diagnoses - main ICD10: K14 Diseases of tongue	Binary	Digestive	361194	843	360351	0.59	-1.67, 2.85	0.64
M47	Diagnoses - main ICD10: M47 Spondylosis	Binary	Musculoskeletal	361194	2004	359190	0.4	-1.17, 1.97	0.64
20477	Ever talked to a health professional about unusual or psychotic experiences	Binary	Mental health	5788	1225	4563	0.58	-1.74, 2.90	0.64
M13_IMPINGEMENT	Impingement syndrome of shoulder	Binary	Musculoskeletal	361194	3420	357774	-0.31	-1.68, 1.05	0.64
6159_4	Pain type(s) experienced in last month: Back pain	Binary	Symptoms	360391	91349	269042	0.07	-0.21, 0.35	0.64
T14	Diagnoses - main ICD10: T14 Injury of unspecified body region	Binary	Injuries and poisonings	361194	134	361060	-1.92	-12.24, 8.41	0.64
E05	Diagnoses - main ICD10: E05 Thyrotoxicosis [hyperthyroidism]	Binary	Endocrine	361194	392	360802	0.83	-2.31, 3.96	0.64
THYROTOXICOSIS	Thyrotoxicosis	Binary	Endocrine	361194	422	360772	0.78	-2.18, 3.73	0.64
L12_URTICARIA	Urticaria	Binary	Dermatologic	361194	151	361043	1.22	-3.19, 5.63	0.64
L50	Diagnoses - main ICD10: L50 Urticaria	Binary	Dermatologic	361194	143	361051	1.28	-3.31, 5.87	0.64
20002_1194	Non-cancer illness code, self-reported: renal failure not requiring dialysis	Binary	Genitourinary	361141	295	360846	0.91	-2.50, 4.32	0.64
TRAUMBRAIN_NONCONCUS	severe traumatic brain injury, does not include concussion	Binary	Injuries and poisonings	361194	563	360631	-0.82	-4.63, 3.00	0.64
L12_FOREIGNBODYGRANULOMA	Foreign body granuloma of skin and subcutaneous tissue	Binary	Dermatologic	361194	104	361090	-2.25	-15.01, 10.51	0.64
N35	Diagnoses - main ICD10: N35 Urethral stricture	Binary	Genitourinary	361194	2037	359157	-0.42	-2.26, 1.43	0.64
ASTHMA_EOSINOPHIL_SUGG	Suggestive for eosinophilic asthma	Binary	Respiratory	361194	2302	358892	-0.38	-2.07, 1.31	0.64
M22	Diagnoses - main ICD10: M22 Disorders of patella	Binary	Musculoskeletal	361194	402	360792	-1	-5.78, 3.79	0.64
102_irnt	Pulse rate, automated reading	Continuous	Physical measures	340162	NA	NA	-0.03	-0.15, 0.10	0.64
H80	Diagnoses - main ICD10: H80 Otosclerosis	Binary	Sense organs	361194	221	360973	-1.38	-8.43, 5.67	0.65
SPONDYLOPATHY_FG	Spondylopathies (FG)	Binary	Musculoskeletal	361194	336	360858	0.84	-2.41, 4.09	0.65
M13_PLANTARFASC	Plantar fascial fibromatosis	Binary	Musculoskeletal	361194	200	360994	-1.46	-8.97, 6.06	0.65
20126_0	Bipolar and major depression status: No Bipolar or Depression	Binary	Mental health	86895	62825	24070	-0.13	-0.69, 0.42	0.65
M13_FLEXION	Flexion deformity	Binary	Musculoskeletal	361194	117	361077	1.33	-3.53, 6.20	0.65
SLEEP	Sleep disorders (combined)	Binary	Neurological	361194	2951	358243	-0.33	-1.80, 1.14	0.65
20502	Ever had period extreme irritability	Binary	Mental health	114422	29747	84675	0.12	-0.38, 0.61	0.65
C44	Diagnoses - main ICD10: C44 Other malignant neoplasms of skin	Binary	Neoplasms	361194	9086	352108	-0.19	-1.02, 0.64	0.65
20002_1456	Non-cancer illness code, self-reported: malabsorption/coeliac disease	Binary	Digestive	361141	1587	359554	0.41	-1.26, 2.08	0.65
F52	Diagnoses - main ICD10: F52 Sexual dysfunction, not caused by organic disorder or disease	Binary	Mental health	361194	121	361073	1.37	-3.62, 6.36	0.65
K20	Diagnoses - main ICD10: K20 Oesophagitis	Binary	Digestive	361194	4799	356395	-0.27	-1.44, 0.91	0.65
20126_4	Bipolar and major depression status: Probable Recurrent major depression (moderate)	Binary	Mental health	86895	10902	75993	-0.18	-0.97, 0.61	0.65
M18	Diagnoses - main ICD10: M18 Arthrosis of first carpometacarpal joint	Binary	Musculoskeletal	361194	898	360296	0.55	-1.67, 2.77	0.65
20002_1453	Non-cancer illness code, self-reported: psoriasis	Binary	Dermatologic	361141	4192	356949	0.26	-0.82, 1.33	0.65
IPF	Idiopathic pulmonary fibrosis (attempt to specificity)	Binary	Respiratory	361194	338	360856	-1.05	-6.26, 4.16	0.65
H01	Diagnoses - main ICD10: H01 Other inflammation of eyelid	Binary	Sense organs	361194	152	361042	-1.78	-11.54, 7.98	0.65
2405	Number of children fathered	Ordinal	Others	165492	NA	NA	-0.03	-0.18, 0.11	0.65
4526	Happiness	Ordinal	Mental health	119535	NA	NA	-0.03	-0.18, 0.12	0.65
E86	Diagnoses - main ICD10: E86 Volume depletion	Binary	Endocrine	361194	190	361004	-1.85	-12.09, 8.40	0.65
T84	Diagnoses - main ICD10: T84 Complications of internal orthopaedic prosthetic devices, implants and grafts	Binary	Injuries and poisonings	361194	3719	357475	-0.29	-1.62, 1.04	0.65
T42	Diagnoses - main ICD10: T42 Poisoning by antiepileptic, sedative-hypnotic and anti-Parkinsonism drugs	Binary	Injuries and poisonings	361194	538	360656	0.68	-2.04, 3.39	0.65
R33	Diagnoses - main ICD10: R33 Retention of urine	Binary	Symptoms	361194	2364	358830	0.34	-1.08, 1.75	0.66
G47	Diagnoses - main ICD10: G47 Sleep disorders	Binary	Neurological	361194	2723	358471	-0.35	-1.95, 1.25	0.66
S46	Diagnoses - main ICD10: S46 Injury of muscle and tendon at shoulder and upper arm level	Binary	Injuries and poisonings	361194	141	361053	-1.77	-11.61, 8.07	0.66
D03	Diagnoses - main ICD10: D03 Melanoma in situ	Binary	Neoplasms	361194	577	360617	-0.78	-4.57, 3.02	0.66
20479	Ever thought that life not worth living	Ordinal	Mental health	117291	NA	NA	-0.04	-0.20, 0.13	0.66
C_NONHODGKIN_NAS	Other and unspecified types of non-Hodgkin lymphoma	Binary	Neoplasms	361194	393	360801	-0.94	-5.65, 3.77	0.66
J69	Diagnoses - main ICD10: J69 Pneumonitis due to solids and liquids	Binary	Respiratory	361194	143	361051	1.35	-3.76, 6.46	0.66
ASTHMA_MEDICATIO_COMORB	Medication related adverse effects	Binary	Respiratory	361194	20094	341100	0.12	-0.39, 0.63	0.66
R09	Diagnoses - main ICD10: R09 Other symptoms and signs involving the circulatory and respiratory systems	Binary	Symptoms	361194	374	360820	-0.98	-5.97, 4.00	0.66
G6_ULLNLE	Lesion of ulnar nerve	Binary	Neurological	361194	821	360373	-0.62	-3.63, 2.38	0.66
20002_1142	Non-cancer illness code, self-reported: gastric/stomach ulcers	Binary	Digestive	361141	2562	358579	-0.34	-1.93, 1.25	0.66
G6_BELLPA	Bell's palsy	Binary	Neurological	361194	338	360856	0.81	-2.46, 4.08	0.66
20002_1474	Non-cancer illness code, self-reported: hiatus hernia	Binary	Digestive	361141	8340	352801	0.18	-0.60, 0.96	0.66
M13_BONEDISNAS	Other specified/unspecified disorders of bone/cartilage	Binary	Musculoskeletal	361194	862	360332	0.52	-1.68, 2.73	0.66
G6_XTRAPYR	Extrapyramidal and movement disorders	Binary	Neurological	361194	480	360714	-0.83	-4.97, 3.31	0.66
20001_1017	Cancer code, self-reported: oesophageal cancer	Binary	Neoplasms	361141	162	360979	-1.55	-10.12, 7.02	0.66
20518	Recent changes in speed/amount of moving or speaking	Ordinal	Mental health	117868	NA	NA	0.02	-0.06, 0.09	0.66
E04	Diagnoses - main ICD10: E04 Other non-toxic goitre	Binary	Endocrine	361194	1052	360142	0.48	-1.57, 2.54	0.66
C3_URINARY_TRACT	Malignant neoplasm of urinary organs	Binary	Neoplasms	361194	1841	359353	-0.4	-2.29, 1.50	0.67
L05	Diagnoses - main ICD10: L05 Pilonidal cyst	Binary	Dermatologic	361194	394	360800	-0.93	-5.66, 3.81	0.67
I24	Diagnoses - main ICD10: I24 Other acute ischaemic heart diseases	Binary	Circulatory	361194	487	360707	-0.87	-5.28, 3.54	0.67
H52	Diagnoses - main ICD10: H52 Disorders of refraction and accommodation	Binary	Sense organs	361194	186	361008	-1.44	-9.37, 6.48	0.67
N86	Diagnoses - main ICD10: N86 Erosion and ectropion of cervix uteri	Binary	Genitourinary	361194	356	360838	0.78	-2.44, 3.99	0.67
C_STROKE	STROKE	Binary	Circulatory	361194	6146	355048	-0.21	-1.20, 0.78	0.67
6070_6	OCT measured (right): Not performed - equipment failure	Binary	Physical measures	54608	5376	49232	0.23	-0.80, 1.25	0.67
6072_1	OCT measured (left): Measurable	Binary	Physical measures	54601	46729	7872	-0.19	-1.07, 0.68	0.67
I9_CARDMPRI	Cardiomyopathies, Primary/intrinsic	Binary	Circulatory	361194	360	360834	0.76	-2.44, 3.97	0.67
D70	Diagnoses - main ICD10: D70 Agranulocytosis	Binary	Hematopoietic	361194	982	360212	-0.57	-3.43, 2.28	0.67
I9_HYPTENSHR	Hypertensive heart and/or renal disease	Binary	Circulatory	361194	376	360818	0.74	-2.41, 3.89	0.67
20002_1162	Non-cancer illness code, self-reported: cholelithiasis/gall stones	Binary	Digestive	361141	5941	355200	0.2	-0.71, 1.12	0.67
S51	Diagnoses - main ICD10: S51 Open wound of forearm	Binary	Injuries and poisonings	361194	193	361001	1.02	-3.16, 5.19	0.67
R30	Diagnoses - main ICD10: R30 Pain associated with micturition	Binary	Symptoms	361194	359	360835	0.77	-2.47, 4.00	0.67
20002_1653	Non-cancer illness code, self-reported: fracture fibula	Binary	Injuries and poisonings	361141	377	360764	0.74	-2.41, 3.89	0.67
I9_CARDMYOOTH	Cardiomyopathy, other and unspecified	Binary	Circulatory	361194	164	361030	1.08	-3.32, 5.47	0.67
N71	Diagnoses - main ICD10: N71 Inflammatory disease of uterus, except cervix	Binary	Genitourinary	361194	126	361068	-1.75	-12.04, 8.53	0.67
L12_INFECT_SKIN_OTHER	Other local infections of skin and subcutaneous tissue	Binary	Dermatologic	361194	493	360701	-0.79	-4.83, 3.26	0.67
T81	Diagnoses - main ICD10: T81 Complications of procedures, not elsewhere classified	Binary	Injuries and poisonings	361194	5550	355644	-0.22	-1.29, 0.84	0.67
20002_1382	Non-cancer illness code, self-reported: sjogren's syndrome/sicca syndrome	Binary	Musculoskeletal	361141	338	360803	0.78	-2.51, 4.07	0.67
20429	Easily tired during worst period of anxiety	Binary	Mental health	34121	24544	9577	-0.19	-1.09, 0.70	0.67
H00	Diagnoses - main ICD10: H00 Hordeolum and chalazion	Binary	Sense organs	361194	1467	359727	0.4	-1.37, 2.16	0.68
23113_irnt	Leg fat-free mass (right)	Continuous	Physical measures	354798	NA	NA	0.02	-0.06, 0.10	0.68
20002_1223	Non-cancer illness code, self-reported: type 2 diabetes	Binary	Endocrine	361141	2292	358849	0.32	-1.11, 1.74	0.68
20002_1433	Non-cancer illness code, self-reported: cerebral palsy	Binary	Neurological	361141	123	361018	1.21	-3.68, 6.10	0.68
20542	Stronger worrying (than other people) during period of worst anxiety	Binary	Mental health	25107	20719	4388	-0.26	-1.43, 0.92	0.68
K00	Diagnoses - main ICD10: K00 Disorders of tooth development and eruption	Binary	Digestive	361194	123	361071	1.24	-3.74, 6.21	0.68
L12_PSORIASIS	Psoriasis	Binary	Dermatologic	361194	487	360707	0.66	-2.17, 3.49	0.68
L40	Diagnoses - main ICD10: L40 Psoriasis	Binary	Dermatologic	361194	474	360720	0.67	-2.22, 3.57	0.68
L12_PIGMENTNAS	Other and unspecified disorders of pigmentation	Binary	Dermatologic	361194	177	361017	1.03	-3.24, 5.30	0.68
N14_GLOMERULAR	Glomerular diseases	Binary	Genitourinary	361194	705	360489	-0.64	-3.89, 2.62	0.68
L08	Diagnoses - main ICD10: L08 Other local infections of skin and subcutaneous tissue	Binary	Dermatologic	361194	462	360732	-0.83	-5.19, 3.53	0.68
20002_1668	Non-cancer illness code, self-reported: allergy to house dust mite	Binary	Injuries and poisonings	361141	201	360940	0.97	-3.10, 5.04	0.68
20002_1262	Non-cancer illness code, self-reported: parkinsons disease	Binary	Neurological	361141	652	360489	-0.66	-4.07, 2.75	0.68
C3_LIP_ORAL_PHARYNX	Malignant neoplasm of lip, oral cavity and pharynx	Binary	Neoplasms	361194	790	360404	0.52	-1.78, 2.82	0.68
H7_REFRAACCOMMODIS	Disorders of refraction and accommodation	Binary	Sense organs	361194	192	361002	-1.32	-8.72, 6.08	0.68
6149_3	Mouth/teeth dental problems: Bleeding gums	Binary	Digestive	359841	46694	313147	-0.08	-0.44, 0.29	0.68
T78	Diagnoses - main ICD10: T78 Adverse effects, not elsewhere classified	Binary	Injuries and poisonings	361194	647	360547	0.57	-1.96, 3.11	0.68
6145_4	Illness, injury, bereavement, stress in last 2 years: Death of a spouse or partner	Binary	Mental health	358836	5588	353248	-0.21	-1.26, 0.83	0.68
C09	Diagnoses - main ICD10: C09 Malignant neoplasm of tonsil	Binary	Neoplasms	361194	162	361032	-1.58	-10.84, 7.69	0.68
H7_PTERYGIUM	Pterygium	Binary	Sense organs	361194	124	361070	-1.7	-11.84, 8.44	0.68
J03	Diagnoses - main ICD10: J03 Acute tonsillitis	Binary	Respiratory	361194	405	360789	-0.87	-5.54, 3.79	0.68
30220_irnt	Basophill percentage	Continuous	Biomarkers	349861	NA	NA	-0.03	-0.15, 0.10	0.68
I9_CONDUCTIO	Conduction disorders	Binary	Circulatory	361194	1055	360139	0.45	-1.58, 2.48	0.68
I74	Diagnoses - main ICD10: I74 Arterial embolism and thrombosis	Binary	Circulatory	361194	510	360684	0.66	-2.27, 3.60	0.68
6145_5	Illness, injury, bereavement, stress in last 2 years: Marital separation/divorce	Binary	Mental health	358836	10816	348020	0.15	-0.54, 0.84	0.68
M45	Diagnoses - main ICD10: M45 Ankylosing spondylitis	Binary	Musculoskeletal	361194	146	361048	-1.59	-10.99, 7.81	0.68
20001_1061	Cancer code, self-reported: basal cell carcinoma	Binary	Neoplasms	361141	3441	357700	-0.27	-1.62, 1.08	0.68
20002_1158	Non-cancer illness code, self-reported: liver failure/cirrhosis	Binary	Digestive	361141	264	360877	-1.07	-7.01, 4.87	0.68
H26	Diagnoses - main ICD10: H26 Other cataract	Binary	Sense organs	361194	11306	349888	-0.15	-0.89, 0.59	0.69
2040	Risk taking	Binary	Mental health	348549	90500	258049	0.06	-0.22, 0.33	0.69
20501	Ever had period of mania / excitability	Binary	Mental health	115338	4816	110522	0.22	-0.82, 1.26	0.69
20539	Frequency of inability to stop worrying during worst period of anxiety	Ordinal	Mental health	36237	NA	NA	-0.06	-0.35, 0.23	0.69
6156_13	Manic/hyper symptoms: I needed less sleep than usual	Binary	Mental health	24049	3259	20790	-0.29	-1.74, 1.16	0.69
404_irnt	Duration to first press of snap-button in each round	Continuous	Cognitive function	358500	NA	NA	0.02	-0.09, 0.14	0.69
C3_ANUS_ANALCANAL	Malignant neoplasm of anus and anal canal	Binary	Neoplasms	361194	127	361067	-1.63	-11.50, 8.23	0.69
4260	Round of numeric memory test	Ordinal	Cognitive function	37575	NA	NA	-0.07	-0.39, 0.26	0.69
M13_SCIATICA	Siatica+with lumbago	Binary	Musculoskeletal	361194	1153	360041	-0.47	-2.91, 1.97	0.69
4269	Number of triplets attempted (left)	Ordinal	Physical measures	117852	NA	NA	-0.01	-0.06, 0.04	0.69
M13_PATHODISLOCATIO	Pathological/recurrent dislocation and subluxation of joint, not elsewhere classified	Binary	Musculoskeletal	361194	223	360971	0.89	-3.04, 4.83	0.69
4283	Number of rounds of numeric memory test performed	Ordinal	Cognitive function	37646	NA	NA	-0.07	-0.39, 0.26	0.69
N43	Diagnoses - main ICD10: N43 Hydrocele and spermatocele	Binary	Genitourinary	361194	884	360310	-0.54	-3.40, 2.32	0.69
H8_OTALGIA	Otalgia	Binary	Sense organs	361194	135	361059	-1.55	-10.90, 7.81	0.69
23114_irnt	Leg predicted mass (right)	Continuous	Physical measures	354798	NA	NA	0.02	-0.06, 0.09	0.69
I9_ARTEMBTHR	Arterial embolism and thrombosis	Binary	Circulatory	361194	578	360616	0.58	-2.07, 3.23	0.69
E16	Diagnoses - main ICD10: E16 Other disorders of pancreatic internal secretion	Binary	Endocrine	361194	295	360899	-1.17	-7.89, 5.55	0.69
136	Number of operations, self-reported	Ordinal	Others	361141	NA	NA	0.02	-0.08, 0.11	0.69
20002_1437	Non-cancer illness code, self-reported: myasthenia gravis	Binary	Neurological	361141	105	361036	1.24	-4.02, 6.50	0.69
R00	Diagnoses - main ICD10: R00 Abnormalities of heart beat	Binary	Symptoms	361194	2542	358652	-0.31	-1.91, 1.29	0.69
4125_irnt	Heel bone mineral density (BMD) T-score, automated (right)	Continuous	Physical measures	114614	NA	NA	0.04	-0.17, 0.26	0.69
4123_irnt	Heel quantitative ultrasound index (QUI), direct entry (right)	Continuous	Physical measures	114614	NA	NA	0.04	-0.17, 0.26	0.69
T50	Diagnoses - main ICD10: T50 Poisoning by diuretics and other and unspecified drugs, medicaments and biological substances	Binary	Injuries and poisonings	361194	231	360963	0.89	-3.07, 4.84	0.69
C01	Diagnoses - main ICD10: C01 Malignant neoplasm of base of tongue	Binary	Neoplasms	361194	102	361092	-2	-14.93, 10.93	0.69
20002_1157	Non-cancer illness code, self-reported: non-infective hepatitis	Binary	Infectious diseases	361141	374	360767	0.7	-2.50, 3.89	0.69
O14	Diagnoses - main ICD10: O14 Gestational [pregnancy-induced] hypertension with significant proteinuria	Binary	Obstetric	361194	184	361010	0.97	-3.31, 5.24	0.69
20002_1451	Non-cancer illness code, self-reported: hereditary/genetic haematological disorder	Binary	Hematopoietic	361141	316	360825	-0.92	-6.15, 4.30	0.7
5855_1	Which eye(s) affected by astigmatism: Right eye	Binary	Sense organs	9749	1451	8298	-0.43	-2.70, 1.83	0.7
C3_TONSIL	Malignant neoplasm of tonsil	Binary	Neoplasms	361194	175	361019	0.98	-3.38, 5.33	0.7
H60	Diagnoses - main ICD10: H60 Otitis externa	Binary	Sense organs	361194	302	360892	-1	-6.73, 4.73	0.7
H8_EXTOTITIS	Otitis externa	Binary	Sense organs	361194	333	360861	-0.9	-5.96, 4.16	0.7
J31	Diagnoses - main ICD10: J31 Chronic rhinitis, nasopharyngitis and pharyngitis	Binary	Respiratory	361194	291	360903	-1	-6.69, 4.69	0.7
G56	Diagnoses - main ICD10: G56 Mononeuropathies of upper limb	Binary	Neurological	361194	8130	353064	-0.17	-1.06, 0.72	0.7
3751	Chest pain or discomfort when walking uphill or hurrying	Binary	Symptoms	44867	11938	32929	-0.16	-0.96, 0.64	0.7
C_FOLLICULAR_LYMPHOMA	Follicular lymphoma	Binary	Neoplasms	361194	365	360829	-0.84	-5.62, 3.93	0.7
5085_irnt	Spherical power (left)	Continuous	Physical measures	77739	NA	NA	0.05	-0.21, 0.32	0.7
VII_EYE_ADNEXA	Diseases of the eye and adnexa	Binary	Sense organs	361194	29878	331316	-0.09	-0.53, 0.36	0.7
H8_LABYRINTHITIS	Labyrinthitis	Binary	Sense organs	361194	517	360677	0.59	-2.20, 3.38	0.7
H7_DIVERGSTRAB	Divergent concomitant strabismus	Binary	Sense organs	361194	276	360918	-0.98	-6.66, 4.70	0.7
20002_1082	Non-cancer illness code, self-reported: transient ischaemic attack (tia)	Binary	Circulatory	361141	1369	359772	0.37	-1.44, 2.19	0.7
134	Number of self-reported cancers	Ordinal	Neoplasms	361136	NA	NA	0.01	-0.03, 0.05	0.7
2395_3	Hair/balding pattern: Pattern 3	Binary	Others	165649	44304	121345	-0.08	-0.49, 0.33	0.7
S69	Diagnoses - main ICD10: S69 Other and unspecified injuries of wrist and hand	Binary	Injuries and poisonings	361194	106	361088	-1.75	-13.04, 9.53	0.7
20002_1115	Non-cancer illness code, self-reported: interstitial lung disease	Binary	Respiratory	361141	121	361020	-1.57	-11.54, 8.39	0.7
20002_1469	Non-cancer illness code, self-reported: post-traumatic stress disorder	Binary	Mental health	361141	266	360875	0.79	-2.91, 4.50	0.7
B34	Diagnoses - main ICD10: B34 Viral infection of unspecified site	Binary	Infectious diseases	361194	933	360261	-0.54	-3.53, 2.45	0.7
C71	Diagnoses - main ICD10: C71 Malignant neoplasm of brain	Binary	Neoplasms	361194	368	360826	-0.86	-5.79, 4.08	0.7
6151_2	Fractured bone site(s): Leg	Binary	Injuries and poisonings	359241	2311	356930	-0.31	-1.97, 1.35	0.71
5114_irnt	6mm cylindrical power angle (right)	Continuous	Physical measures	66237	NA	NA	0.06	-0.23, 0.34	0.71
H40	Diagnoses - main ICD10: H40 Glaucoma	Binary	Sense organs	361194	1715	359479	0.33	-1.33, 1.99	0.71
20002_1637	Non-cancer illness code, self-reported: fracture wrist / colles fracture	Binary	Injuries and poisonings	361141	839	360302	-0.52	-3.42, 2.38	0.71
5101_irnt	6mm weak meridian angle (right)	Continuous	Physical measures	66256	NA	NA	0.06	-0.23, 0.34	0.71
ENDOMETRIOSIS_NOS	Unsepcified/other endometriosis	Binary	Genitourinary	361194	434	360760	0.62	-2.40, 3.64	0.71
C90	Diagnoses - main ICD10: C90 Multiple myeloma and malignant plasma cell neoplasms	Binary	Neoplasms	361194	401	360793	0.68	-2.61, 3.97	0.71
S20	Diagnoses - main ICD10: S20 Superficial injury of thorax	Binary	Injuries and poisonings	361194	152	361042	1.02	-3.74, 5.78	0.71
22130	Doctor diagnosed COPD (chronic obstructive pulmonary disease)	Binary	Respiratory	91787	1357	90430	-0.4	-2.63, 1.82	0.71
5485	Leg pain when walking normally	Binary	Symptoms	25305	14312	10993	0.17	-0.74, 1.08	0.71
20442	Lifetime number of depressed periods	Ordinal	Mental health	53691	NA	NA	0.05	-0.23, 0.34	0.71
N39	Diagnoses - main ICD10: N39 Other disorders of urinary system	Binary	Genitourinary	361194	10551	350643	-0.14	-0.91, 0.62	0.71
KRA_PSY_DEMENTIA	Any dementia	Binary	Mental health	361194	243	360951	0.8	-3.06, 4.66	0.71
20001_1030	Cancer code, self-reported: eye and/or adnexal cancer	Binary	Neoplasms	361141	109	361032	1.14	-4.15, 6.43	0.71
T85	Diagnoses - main ICD10: T85 Complications of other internal prosthetic devices, implants and grafts	Binary	Injuries and poisonings	361194	1501	359693	-0.38	-2.52, 1.76	0.71
4814	Tinnitus severity/nuisance	Ordinal	Sense organs	34018	NA	NA	-0.3	-1.93, 1.32	0.71
R93	Diagnoses - main ICD10: R93 Abnormal findings on diagnostic imaging of other body structures	Binary	Symptoms	361194	1217	359977	-0.43	-2.82, 1.97	0.71
R07	Diagnoses - main ICD10: R07 Pain in throat and chest	Binary	Symptoms	361194	24530	336664	0.09	-0.39, 0.57	0.71
T18	Diagnoses - main ICD10: T18 Foreign body in alimentary tract	Binary	Injuries and poisonings	361194	322	360872	0.71	-2.78, 4.20	0.71
20002_1398	Non-cancer illness code, self-reported: pneumonia	Binary	Respiratory	361141	5182	355959	0.19	-0.80, 1.17	0.71
I9_ARTOTH	Other diseases of arteries and capillaries	Binary	Circulatory	361194	1083	360111	0.4	-1.63, 2.42	0.71
20002_1541	Non-cancer illness code, self-reported: carpal tunnel syndrome	Binary	Musculoskeletal	361141	605	360536	0.52	-2.10, 3.15	0.72
5463	Leg pain in calf/calves	Binary	Symptoms	25567	8462	17105	-0.18	-1.14, 0.78	0.72
20002_1080	Non-cancer illness code, self-reported: pericardial problem	Binary	Circulatory	361141	202	360939	-1.1	-7.93, 5.74	0.72
20002_1224	Non-cancer illness code, self-reported: thyroid problem (not cancer)	Binary	Endocrine	361141	959	360182	-0.47	-3.14, 2.21	0.72
20541	Difficulty stopping worrying during worst period of anxiety	Binary	Mental health	35523	33466	2057	0.33	-1.53, 2.20	0.72
20002_1597	Non-cancer illness code, self-reported: tinnitus / tiniitis	Binary	Sense organs	361141	620	360521	-0.59	-4.02, 2.84	0.72
I73	Diagnoses - main ICD10: I73 Other peripheral vascular diseases	Binary	Circulatory	361194	666	360528	0.53	-2.15, 3.20	0.72
H92	Diagnoses - main ICD10: H92 Otalgia and effusion of ear	Binary	Sense organs	361194	251	360943	-1.02	-7.33, 5.30	0.72
SPONDYLOARTHRITIS	Spondyloarthritis	Binary	Musculoskeletal	361194	464	360730	-0.68	-4.74, 3.38	0.72
C3_SECONDARY_RESPIRATORY_DIGESTIVE	Secondary malignant neoplasm of respiratory and digestive organs	Binary	Neoplasms	361194	109	361085	-1.56	-12.03, 8.90	0.72
20521	Belittlement by partner or ex-partner as an adult	Ordinal	Mental health	117741	NA	NA	0.04	-0.16, 0.23	0.72
G35	Diagnoses - main ICD10: G35 Multiple sclerosis	Binary	Neurological	361194	566	360628	-0.63	-4.38, 3.12	0.72
ENDOMETRIOSIS_PELVICPERITONEUM	Endometriosis of pelvic peritoneum	Binary	Genitourinary	361194	288	360906	-0.88	-6.28, 4.52	0.72
M13_DORSALGIA	Dorsalgia	Binary	Musculoskeletal	361194	8799	352395	0.14	-0.63, 0.91	0.72
M54	Diagnoses - main ICD10: M54 Dorsalgia	Binary	Musculoskeletal	361194	8361	352833	0.15	-0.66, 0.95	0.72
22126	Doctor diagnosed hayfever or allergic rhinitis	Binary	Respiratory	91787	20904	70883	-0.1	-0.69, 0.48	0.73
H7_CONJUNAS	Other specified and unspecified disorders of conjunctiva	Binary	Sense organs	361194	108	361086	-1.52	-11.94, 8.89	0.73
J13	Diagnoses - main ICD10: J13 Pneumonia due to Streptococcus pneumoniae	Binary	Respiratory	361194	169	361025	-1.26	-9.59, 7.07	0.73
R86	Diagnoses - main ICD10: R86 Abnormal findings in specimens from male genital organs	Binary	Symptoms	361194	114	361080	-1.47	-11.45, 8.51	0.73
AMN2	Transient global amnesia	Binary	Neurological	361194	283	360911	0.71	-2.94, 4.37	0.73
O75	Diagnoses - main ICD10: O75 Other complications of labour and delivery, not elsewhere classified	Binary	Obstetric	361194	208	360986	-1.03	-7.63, 5.58	0.73
20439	Frequency of depressed days during worst episode of depression	Ordinal	Mental health	64524	NA	NA	0.03	-0.16, 0.22	0.73
C3_OESOPHAGUS	Malignant neoplasm of oesophagus	Binary	Neoplasms	361194	497	360697	0.55	-2.34, 3.43	0.73
I10	Diagnoses - main ICD10: I10 Essential (primary) hypertension	Binary	Circulatory	361194	787	360407	-0.52	-3.65, 2.62	0.73
N20	Diagnoses - main ICD10: N20 Calculus of kidney and ureter	Binary	Genitourinary	361194	3540	357654	0.22	-0.97, 1.40	0.73
O26	Diagnoses - main ICD10: O26 Maternal care for other conditions predominantly related to pregnancy	Binary	Obstetric	361194	1289	359905	-0.37	-2.60, 1.85	0.73
23102_irnt	Whole body water mass	Continuous	Physical measures	354834	NA	NA	-0.01	-0.09, 0.06	0.73
3829	Number of stillbirths	Ordinal	Obstetric	60453	NA	NA	-0.02	-0.11, 0.08	0.73
20423	Keyed up or on edge during worst period of anxiety	Binary	Mental health	34806	27777	7029	-0.17	-1.16, 0.81	0.73
L12_PSORI_ARTHRO	Arthropathic psoriasis	Binary	Dermatologic	361194	240	360954	-0.93	-6.93, 5.08	0.73
G6_CARPTU	Carpal tunnel syndrome	Binary	Neurological	361194	7973	353221	-0.15	-1.01, 0.71	0.73
K58	Diagnoses - main ICD10: K58 Irritable bowel syndrome	Binary	Digestive	361194	1121	360073	0.37	-1.67, 2.42	0.73
AB1_OTHER_VIRAL	Other viral diseases	Binary	Infectious diseases	361194	1180	360014	0.35	-1.61, 2.32	0.73
5843_2	Which eye(s) affected by myopia (short sight): Left eye	Binary	Sense organs	29317	1526	27791	0.33	-1.53, 2.19	0.73
DM_PERIPH_ANGIOPATHY	Peripheral angiopathy	Binary	Circulatory	361194	181	361013	0.84	-3.59, 5.27	0.74
20002_1156	Non-cancer illness code, self-reported: infective/viral hepatitis	Binary	Infectious diseases	361141	768	360373	-0.49	-3.49, 2.52	0.74
D06	Diagnoses - main ICD10: D06 Carcinoma in situ of cervix uteri	Binary	Neoplasms	361194	450	360744	-0.66	-4.85, 3.53	0.74
C3_PROSTATE	Malignant neoplasm of prostate	Binary	Neoplasms	361194	6321	354873	0.15	-0.73, 1.03	0.74
C85	Diagnoses - main ICD10: C85 Other and unspecified types of non-Hodgkin's lymphoma	Binary	Neoplasms	361194	762	360432	-0.51	-3.74, 2.71	0.74
K51	Diagnoses - main ICD10: K51 Ulcerative colitis	Binary	Digestive	361194	2143	359051	-0.29	-2.04, 1.46	0.74
20544_3	Mental health problems ever diagnosed by a professional: Any other type of psychosis or psychotic illness	Binary	Mental health	117707	450	117257	0.56	-2.51, 3.63	0.74
K38	Diagnoses - main ICD10: K38 Other diseases of appendix	Binary	Digestive	361194	102	361092	1.1	-4.56, 6.76	0.74
20002_1258	Non-cancer illness code, self-reported: chronic/degenerative neurological problem	Binary	Neurological	361141	124	361017	-1.31	-10.51, 7.88	0.74
5106_irnt	6mm strong meridian angle (right)	Continuous	Physical measures	66256	NA	NA	-0.05	-0.34, 0.24	0.74
E4_DMNASOPTH	Unspecified diabetes with ophthalmic complications	Binary	Endocrine	361194	153	361041	-1.15	-9.11, 6.80	0.74
20002_1528	Non-cancer illness code, self-reported: macular degeneration	Binary	Sense organs	361141	212	360929	-0.95	-7.38, 5.47	0.74
20510	Recent feelings of depression	Ordinal	Mental health	117656	NA	NA	0.02	-0.10, 0.14	0.74
E4_THYTOXNAS	Thyrotoxicosis, other and/or unspecified	Binary	Endocrine	361194	240	360954	0.72	-3.24, 4.69	0.74
M75	Diagnoses - main ICD10: M75 Shoulder lesions	Binary	Musculoskeletal	361194	7040	354154	-0.15	-1.08, 0.78	0.74
20419	Difficulty concentrating during worst period of anxiety	Binary	Mental health	34879	26400	8479	-0.16	-1.09, 0.77	0.74
AB1_OTHER_BACTERIAL	Other bacterial diseases	Binary	Infectious diseases	361194	1962	359232	-0.29	-2.08, 1.50	0.74
M13_SHOULDER	Shoulder lesions	Binary	Musculoskeletal	361194	7243	353951	-0.15	-1.05, 0.76	0.74
E21	Diagnoses - main ICD10: E21 Hyperparathyroidism and other disorders of parathyroid gland	Binary	Endocrine	361194	308	360886	0.68	-3.08, 4.44	0.75
20002_1400	Non-cancer illness code, self-reported: peptic ulcer	Binary	Digestive	361141	381	360760	-0.68	-5.15, 3.80	0.75
20002_1425	Non-cancer illness code, self-reported: cerebral aneurysm	Binary	Circulatory	361141	256	360885	0.69	-3.17, 4.56	0.75
M43	Diagnoses - main ICD10: M43 Other deforming dorsopathies	Binary	Musculoskeletal	361194	617	360577	-0.55	-4.12, 3.02	0.75
20002_1197	Non-cancer illness code, self-reported: kidney stone/ureter stone/bladder stone	Binary	Genitourinary	361141	2863	358278	-0.23	-1.69, 1.23	0.75
I9_PULMOTHHD	Other pulmonary heart/vessel disease	Binary	Circulatory	361194	167	361027	-1.05	-8.49, 6.38	0.75
E10	Diagnoses - main ICD10: E10 Insulin-dependent diabetes mellitus	Binary	Endocrine	361194	470	360724	0.57	-2.70, 3.84	0.75
20002_1313	Non-cancer illness code, self-reported: ankylosing spondylitis	Binary	Musculoskeletal	361141	1038	360103	0.35	-1.74, 2.45	0.75
22140	Doctor diagnosed lung cancer (not mesothelioma)	Binary	Neoplasms	91787	111	91676	-1.33	-11.16, 8.49	0.75
K90	Diagnoses - main ICD10: K90 Intestinal malabsorption	Binary	Digestive	361194	922	360272	-0.42	-3.15, 2.31	0.75
20507	Recent feelings of inadequacy	Ordinal	Mental health	117502	NA	NA	0.02	-0.11, 0.15	0.75
K52	Diagnoses - main ICD10: K52 Other non-infective gastro-enteritis and colitis	Binary	Digestive	361194	8757	352437	-0.13	-0.98, 0.71	0.75
D30	Diagnoses - main ICD10: D30 Benign neoplasm of urinary organs	Binary	Neoplasms	361194	115	361079	1.03	-4.59, 6.64	0.75
20544_17	Mental health problems ever diagnosed by a professional: Agoraphobia	Binary	Mental health	117707	468	117239	-0.6	-4.62, 3.42	0.75
C3_RECTOISIGMOID_JUNCTION	Malignant neoplasm of rectosigmoid junction	Binary	Neoplasms	361194	333	360861	0.6	-2.87, 4.07	0.75
K07	Diagnoses - main ICD10: K07 Dentofacial anomalies [including malocclusion]	Binary	Digestive	361194	410	360784	-0.65	-5.08, 3.78	0.75
PRE_OR_ECLAMPSIA	Pre-eclampsia or eclampsia	Binary	Obstetric	361194	194	361000	0.77	-3.59, 5.12	0.75
C3_DIGESTIVE_ORGANS	Malignant neoplasm of digestive organs	Binary	Neoplasms	361194	5690	355504	0.15	-0.79, 1.10	0.75
K29	Diagnoses - main ICD10: K29 Gastritis and duodenitis	Binary	Digestive	361194	12678	348516	0.11	-0.56, 0.78	0.75
H7_DIPLOPIA	Diplopia	Binary	Sense organs	361194	183	361011	0.78	-3.69, 5.26	0.75
H72	Diagnoses - main ICD10: H72 Perforation of tympanic membrane	Binary	Sense organs	361194	642	360552	0.45	-2.22, 3.13	0.76
12338_irnt	P duration	Continuous	Physical measures	10785	NA	NA	0.11	-0.60, 0.83	0.76
5084_irnt	Spherical power (right)	Continuous	Physical measures	77983	NA	NA	0.04	-0.22, 0.30	0.76
20524	Sexual interference by partner or ex-partner without consent as an adult	Ordinal	Mental health	117727	NA	NA	-0.01	-0.10, 0.08	0.76
5255_irnt	Intra-ocular pressure, Goldmann-correlated (right)	Continuous	Physical measures	76630	NA	NA	-0.04	-0.31, 0.23	0.76
R54	Diagnoses - main ICD10: R54 Senility	Binary	Symptoms	361194	121	361073	-1.35	-11.49, 8.80	0.76
M13_ARTHRITISNAS	Ohter specific/unspecified arthritis	Binary	Musculoskeletal	361194	1082	360112	-0.37	-2.82, 2.09	0.76
J10_EXTERLUNG	Lung diseases due to external agents	Binary	Respiratory	361194	281	360913	0.63	-3.12, 4.37	0.76
L12_LICHENSCLERATROPH	Lichen sclerosus et atrophicus	Binary	Dermatologic	361194	270	360924	-0.77	-6.21, 4.67	0.76
20468	Ever believed in an un-real conspiracy against self	Binary	Mental health	117794	932	116862	0.36	-1.88, 2.61	0.76
2247_1	Hearing difficulty/problems: Yes	Binary	Sense organs	346635	90710	255925	-0.04	-0.32, 0.24	0.76
20002_1638	Non-cancer illness code, self-reported: fracture hand	Binary	Injuries and poisonings	361141	191	360950	0.75	-3.67, 5.17	0.76
5158_irnt	6mm asymmetry index (right)	Continuous	Physical measures	41390	NA	NA	-0.06	-0.42, 0.30	0.76
S68	Diagnoses - main ICD10: S68 Traumatic amputation of wrist and hand	Binary	Injuries and poisonings	361194	357	360837	0.56	-2.84, 3.96	0.76
DM_HYPOGLYC	Diabetic hypoglycemia	Binary	Endocrine	361194	385	360809	-0.62	-5.01, 3.77	0.76
C3_BREAST_3	Malignant neoplasm of breast	Binary	Neoplasms	361194	9721	351473	0.11	-0.61, 0.84	0.76
20522	Been in a confiding relationship as an adult	Ordinal	Mental health	115099	NA	NA	0.04	-0.24, 0.32	0.76
6156_11	Manic/hyper symptoms: I was more active than usual	Binary	Mental health	24049	6030	18019	-0.17	-1.27, 0.94	0.76
20002_1683	Non-cancer illness code, self-reported: benign neuroma	Binary	Neoplasms	361141	120	361021	-1.19	-10.28, 7.90	0.76
6016	Chest pain felt outside physical activity	Binary	Physical measures	54416	52754	1662	-0.54	-3.82, 2.75	0.76
E4_DM1	Type 1 diabetes	Binary	Endocrine	361194	583	360611	0.44	-2.29, 3.17	0.76
5221	Index of best refractometry result (right)	Ordinal	Physical measures	77983	NA	NA	-0.03	-0.25, 0.19	0.76
20002_1652	Non-cancer illness code, self-reported: fracture tibia	Binary	Injuries and poisonings	361141	444	360697	-0.58	-4.62, 3.47	0.76
5843_3	Which eye(s) affected by myopia (short sight): Both eyes	Binary	Sense organs	29317	26184	3133	0.22	-1.28, 1.73	0.76
K11_OTHDISOES	Other diseases of oesophagus	Binary	Digestive	361194	1185	360009	0.31	-1.67, 2.29	0.77
20002_1613	Non-cancer illness code, self-reported: blepharitis / eyelid infection	Binary	Sense organs	361141	123	361018	0.9	-4.39, 6.19	0.77
4230_irnt	Signal-to-noise-ratio (SNR) of triplet (left)	Continuous	Physical measures	116790	NA	NA	0.03	-0.18, 0.24	0.77
I46	Diagnoses - main ICD10: I46 Cardiac arrest	Binary	Circulatory	361194	167	361027	-1.04	-8.95, 6.87	0.77
20487	Felt hated by family member as a child	Ordinal	Mental health	117749	NA	NA	0.02	-0.14, 0.19	0.77
I63	Diagnoses - main ICD10: I63 Cerebral infarction	Binary	Circulatory	361194	2353	358841	0.23	-1.27, 1.73	0.77
2159	Ever had same-sex intercourse	Binary	Others	326849	11109	315740	-0.11	-0.83, 0.62	0.77
C48	Diagnoses - main ICD10: C48 Malignant neoplasm of retroperitoneum and peritoneum	Binary	Neoplasms	361194	122	361072	0.96	-4.71, 6.63	0.77
A41	Diagnoses - main ICD10: A41 Other septicaemia	Binary	Infectious diseases	361194	1096	360098	-0.42	-3.38, 2.54	0.77
2395_2	Hair/balding pattern: Pattern 2	Binary	Others	165649	38044	127605	-0.06	-0.49, 0.37	0.77
F32	Diagnoses - main ICD10: F32 Depressive episode	Binary	Mental health	361194	776	360418	0.41	-2.20, 3.01	0.77
20002_1254	Non-cancer illness code, self-reported: peripheral nerve disorder	Binary	Neurological	361141	206	360935	-0.84	-7.18, 5.50	0.77
6020_31	Completion status of test: Participant wanted to stop early	Binary	Physical measures	54007	528	53479	-0.52	-4.23, 3.20	0.77
20002_1487	Non-cancer illness code, self-reported: svt / supraventricular tachycardia	Binary	Circulatory	361141	189	360952	0.72	-3.76, 5.19	0.77
L03	Diagnoses - main ICD10: L03 Cellulitis	Binary	Dermatologic	361194	4247	356947	0.17	-0.96, 1.29	0.78
20002_1387	Non-cancer illness code, self-reported: hayfever/allergic rhinitis	Binary	Respiratory	361141	20667	340474	0.08	-0.44, 0.59	0.78
20002_1491	Non-cancer illness code, self-reported: brain haemorrhage	Binary	Circulatory	361141	110	361031	-1.17	-10.61, 8.26	0.78
T43	Diagnoses - main ICD10: T43 Poisoning by psychotropic drugs, not elsewhere classified	Binary	Injuries and poisonings	361194	692	360502	-0.43	-3.59, 2.72	0.78
20519	Recent feelings of tiredness or low energy	Ordinal	Mental health	117828	NA	NA	-0.03	-0.20, 0.15	0.78
20002_1476	Non-cancer illness code, self-reported: sciatica	Binary	Musculoskeletal	361141	3400	357741	-0.19	-1.52, 1.14	0.78
23101_irnt	Whole body fat-free mass	Continuous	Physical measures	354808	NA	NA	-0.01	-0.09, 0.07	0.78
20002_1416	Non-cancer illness code, self-reported: chronic sinusitis	Binary	Respiratory	361141	2257	358884	-0.23	-1.87, 1.42	0.78
D3_ITP	Idiopathic thrombocytopenic purpura	Binary	Hematopoietic	361194	207	360987	0.67	-3.65, 5.00	0.78
6149_6	Mouth/teeth dental problems: Dentures	Binary	Digestive	359841	60977	298864	0.04	-0.27, 0.35	0.78
20001_1065	Cancer code, self-reported: thyroid cancer	Binary	Neoplasms	361141	339	360802	0.53	-2.96, 4.03	0.78
20515	Recent trouble relaxing	Ordinal	Mental health	117706	NA	NA	0.02	-0.13, 0.17	0.78
5251	6mm index of best keratometry results (right)	Ordinal	Physical measures	66256	NA	NA	-0.03	-0.23, 0.18	0.78
20002_1112	Non-cancer illness code, self-reported: chronic obstructive airways disease/copd	Binary	Respiratory	361141	1285	359856	-0.3	-2.52, 1.91	0.78
M80	Diagnoses - main ICD10: M80 Osteoporosis with pathological fracture	Binary	Musculoskeletal	361194	175	361019	-0.96	-8.63, 6.71	0.78
5160_irnt	3mm regularity index (right)	Continuous	Physical measures	74059	NA	NA	-0.04	-0.31, 0.23	0.78
20002_1465	Non-cancer illness code, self-reported: osteoarthritis	Binary	Musculoskeletal	361141	30046	331095	0.06	-0.37, 0.49	0.78
R11	Diagnoses - main ICD10: R11 Nausea and vomiting	Binary	Symptoms	361194	2271	358923	-0.23	-1.91, 1.45	0.78
2247_0	Hearing difficulty/problems: No	Binary	Sense organs	346635	255838	90797	0.04	-0.24, 0.32	0.78
6149_4	Mouth/teeth dental problems: Loose teeth	Binary	Digestive	359841	14364	345477	-0.09	-0.73, 0.55	0.78
M13_DORSOPATHYOTH	Other dorsopathies, not elsewhere classified	Binary	Musculoskeletal	361194	360	360834	0.51	-2.91, 3.92	0.79
M53	Diagnoses - main ICD10: M53 Other dorsopathies, not elsewhere classified	Binary	Musculoskeletal	361194	342	360852	0.53	-3.04, 4.11	0.79
20528	Diagnosed with life-threatening illness	Binary	Mental health	117617	19291	98326	0.08	-0.50, 0.66	0.79
F33	Diagnoses - main ICD10: F33 Recurrent depressive disorder	Binary	Mental health	361194	293	360901	-0.72	-6.43, 4.99	0.79
R53	Diagnoses - main ICD10: R53 Malaise and fatigue	Binary	Symptoms	361194	818	360376	-0.38	-3.31, 2.54	0.79
E03	Diagnoses - main ICD10: E03 Other hypothyroidism	Binary	Endocrine	361194	118	361076	0.88	-4.88, 6.65	0.79
20002_1072	Non-cancer illness code, self-reported: essential hypertension	Binary	Circulatory	361141	1658	359483	0.24	-1.46, 1.95	0.79
20463	Ever heard an un-real voice	Binary	Mental health	117503	2009	115494	0.22	-1.37, 1.82	0.79
N82	Diagnoses - main ICD10: N82 Fistulae involving female genital tract	Binary	Genitourinary	361194	116	361078	-1.07	-10.10, 7.96	0.79
G6_CONCUS	Concussion	Binary	Neurological	361194	137	361057	0.78	-4.39, 5.94	0.79
HYPTENSPREG	Pregnancy hypertension	Binary	Obstetric	361194	743	360451	-0.38	-3.33, 2.57	0.79
I9_HYPTENSPREG	Hypertension complicating pregnancy, childbirth, and the puerperium	Binary	Circulatory	361194	743	360451	-0.38	-3.33, 2.57	0.79
6145_3	Illness, injury, bereavement, stress in last 2 years: Death of a close relative	Binary	Mental health	358836	75305	283531	0.04	-0.26, 0.34	0.79
20422	More irritable than usual during worst period of anxiety	Binary	Mental health	33425	24014	9411	0.12	-0.81, 1.06	0.79
20543	Number of things worried about during worst period of anxiety	Binary	Mental health	35558	15643	19915	-0.11	-0.91, 0.70	0.79
23111_irnt	Leg fat percentage (right)	Continuous	Physical measures	354811	NA	NA	0.01	-0.07, 0.09	0.79
20002_1568	Non-cancer illness code, self-reported: measles / morbillivirus	Binary	Infectious diseases	361141	1257	359884	0.27	-1.68, 2.21	0.79
20002_1277	Non-cancer illness code, self-reported: glaucoma	Binary	Sense organs	361141	3786	357355	0.16	-1.00, 1.31	0.79
L12_PSORI_NAS	Other and unspecified psoriasis	Binary	Dermatologic	361194	206	360988	-0.75	-6.96, 5.45	0.79
6159_6	Pain type(s) experienced in last month: Hip pain	Binary	Symptoms	360391	40500	319891	0.05	-0.33, 0.43	0.79
H7_POSTOPEYENAS	Oher and unspecified postprocedural disorders of eye and adnexa	Binary	Sense organs	361194	125	361069	0.79	-4.61, 6.19	0.79
D41	Diagnoses - main ICD10: D41 Neoplasm of uncertain or unknown behaviour of urinary organs	Binary	Neoplasms	361194	524	360670	0.43	-2.64, 3.51	0.79
L12_NAIL_INGROW	Ingrowing nail	Binary	Dermatologic	361194	680	360514	-0.39	-3.51, 2.72	0.79
3849	Number of pregnancy terminations	Ordinal	Obstetric	60099	NA	NA	-0.02	-0.21, 0.16	0.79
M84	Diagnoses - main ICD10: M84 Disorders of continuity of bone	Binary	Musculoskeletal	361194	1065	360129	0.3	-1.85, 2.44	0.79
4620	Number of depression episodes	Ordinal	Mental health	45695	NA	NA	-0.04	-0.33, 0.26	0.79
C3_ENDOCRINE	Malignant neoplasm of endocrine gland	Binary	Neoplasms	361194	429	360765	-0.5	-4.54, 3.53	0.8
30500_irnt	Microalbumin in urine	Continuous	Biomarkers	108706	NA	NA	0.03	-0.20, 0.26	0.8
R15	Diagnoses - main ICD10: R15 Faecal incontinence	Binary	Symptoms	361194	910	360284	-0.34	-3.06, 2.37	0.8
COX_ARTHROSIS	Coxarthrosis [arthrosis of hip](FG)	Binary	Musculoskeletal	361194	9410	351784	-0.1	-0.88, 0.68	0.8
M16	Diagnoses - main ICD10: M16 Coxarthrosis [arthrosis of hip]	Binary	Musculoskeletal	361194	9136	352058	-0.1	-0.91, 0.70	0.8
4294_1	Final attempt correct: yes	Binary	Cognitive function	119729	115007	4722	0.15	-0.99, 1.28	0.8
M24	Diagnoses - main ICD10: M24 Other specific joint derangements	Binary	Musculoskeletal	361194	1268	359926	-0.29	-2.55, 1.98	0.8
30110_irnt	Platelet distribution width	Continuous	Biomarkers	350470	NA	NA	0.02	-0.11, 0.14	0.8
20002_1294	Non-cancer illness code, self-reported: back problem	Binary	Musculoskeletal	361141	6339	354802	-0.12	-1.08, 0.84	0.8
I9_STR_EXH	Ischaemic Stroke, excluding all haemorrhages	Binary	Circulatory	361194	3314	357880	0.16	-1.07, 1.39	0.8
22134	Doctor diagnosed bronchiectasis	Binary	Respiratory	91787	819	90968	-0.35	-3.18, 2.48	0.8
20126_5	Bipolar and major depression status: Single Probable major depression episode	Binary	Mental health	86895	5800	81095	0.13	-0.86, 1.12	0.8
5133_irnt	6mm strong meridian (right)	Continuous	Physical measures	66256	NA	NA	-0.04	-0.32, 0.24	0.8
J20	Diagnoses - main ICD10: J20 Acute bronchitis	Binary	Respiratory	361194	102	361092	0.91	-5.36, 7.17	0.8
H65	Diagnoses - main ICD10: H65 Nonsuppurative otitis media	Binary	Sense organs	361194	781	360413	0.34	-2.16, 2.83	0.8
20002_1289	Non-cancer illness code, self-reported: schizophrenia	Binary	Mental health	361141	391	360750	0.45	-2.87, 3.77	0.8
20002_1457	Non-cancer illness code, self-reported: duodenal ulcer	Binary	Digestive	361141	1499	359642	0.24	-1.56, 2.03	0.8
N63	Diagnoses - main ICD10: N63 Unspecified lump in breast	Binary	Genitourinary	361194	1199	359995	0.26	-1.73, 2.26	0.8
4631	Ever unenthusiastic/disinterested for a whole week	Binary	Mental health	115145	42374	72771	0.06	-0.39, 0.51	0.8
20417	Tense, sore, or aching muscles during worst period of anxiety	Binary	Mental health	33301	12996	20305	-0.11	-0.97, 0.75	0.8
C3_CERVIX_UTERI	Malignant neoplasm of cervix uteri	Binary	Neoplasms	361194	368	360826	0.46	-2.96, 3.87	0.8
O62	Diagnoses - main ICD10: O62 Abnormalities of forces of labour	Binary	Obstetric	361194	180	361014	0.64	-4.03, 5.30	0.8
VIII_EAR_MASTOID	Diseases of the ear and mastoid process	Binary	Sense organs	361194	5252	355942	0.13	-0.86, 1.12	0.8
K42	Diagnoses - main ICD10: K42 Umbilical hernia	Binary	Digestive	361194	2528	358666	0.18	-1.24, 1.61	0.81
M13_LOWBACKPAIN	Low back pain	Binary	Musculoskeletal	361194	5423	355771	-0.13	-1.17, 0.91	0.81
20002_1371	Non-cancer illness code, self-reported: sarcoidosis	Binary	Neoplasms	361141	705	360436	-0.36	-3.40, 2.68	0.81
C3_MESTOTHEL_SOFTTISSUE	Melignant neoplasm of mesothelium and soft tissue	Binary	Neoplasms	361194	514	360680	0.39	-2.56, 3.33	0.81
D39	Diagnoses - main ICD10: D39 Neoplasm of uncertain or unknown behaviour of female genital organs	Binary	Neoplasms	361194	125	361069	0.76	-4.83, 6.35	0.81
N81	Diagnoses - main ICD10: N81 Female genital prolapse	Binary	Genitourinary	361194	7511	353683	0.1	-0.73, 0.94	0.81
20506	Recent feelings or nervousness or anxiety	Ordinal	Mental health	117594	NA	NA	-0.02	-0.15, 0.12	0.81
O03	Diagnoses - main ICD10: O03 Spontaneous abortion	Binary	Obstetric	361194	1150	360044	0.26	-1.77, 2.29	0.81
H69	Diagnoses - main ICD10: H69 Other disorders of Eustachian tube	Binary	Sense organs	361194	119	361075	0.77	-4.97, 6.51	0.81
20438	Duration of worst depression	Ordinal	Mental health	65546	NA	NA	0.06	-0.40, 0.51	0.81
20002_1163	Non-cancer illness code, self-reported: cholecystitis	Binary	Digestive	361141	381	360760	0.43	-2.95, 3.82	0.81
H7_VITRHAEMORR	Vitreous haemorrhage	Binary	Sense organs	361194	256	360938	-0.6	-5.95, 4.75	0.81
20513	Recent thoughts of suicide or self-harm	Ordinal	Mental health	117177	NA	NA	-0.01	-0.07, 0.05	0.81
M13_ARTHROSIS	#Arthrosis	Binary	Musculoskeletal	361194	24977	336217	0.06	-0.41, 0.53	0.81
2090	Seen doctor (GP) for nerves, anxiety, tension or depression	Binary	Mental health	358693	123528	235165	-0.03	-0.29, 0.22	0.81
M13_SOFTTISSUENAS	Other specified/unspecified soft tissue disorders	Binary	Musculoskeletal	361194	2930	358264	0.16	-1.15, 1.47	0.81
R14	Diagnoses - main ICD10: R14 Flatulence and related conditions	Binary	Symptoms	361194	331	360863	-0.53	-5.26, 4.20	0.81
M13_GIANTCELL	Giant cell arteritis	Binary	Musculoskeletal	361194	231	360963	-0.62	-6.29, 5.04	0.81
I9_DVTANDPULM	DVT of lower extremities and pulmonary embolism	Binary	Circulatory	361194	4319	356875	0.13	-0.96, 1.22	0.82
K21	Diagnoses - main ICD10: K21 Gastro-oesophageal reflux disease	Binary	Digestive	361194	10743	350451	-0.09	-0.84, 0.67	0.82
C3_UNCERTAIN_SECONDARY	Secondary uncertain malignant neoplasm	Binary	Neoplasms	361194	423	360771	0.4	-2.83, 3.64	0.82
20002_1501	Non-cancer illness code, self-reported: pyloric stenosis	Binary	Digestive	361141	105	361036	-0.96	-10.10, 8.19	0.82
I31	Diagnoses - main ICD10: I31 Other diseases of pericardium	Binary	Circulatory	361194	382	360812	-0.51	-5.06, 4.04	0.82
D75	Diagnoses - main ICD10: D75 Other diseases of blood and blood-forming organs	Binary	Hematopoietic	361194	296	360898	-0.56	-5.77, 4.64	0.82
HYPOTHYROIDISM	Hypothyroidism (congenital or acquired)	Binary	Endocrine	361194	137	361057	0.67	-4.63, 5.97	0.82
20002_1610	Non-cancer illness code, self-reported: thyroid goitre	Binary	Endocrine	361141	347	360794	-0.49	-4.96, 3.98	0.82
AB1_SEXUAL_TRANSMISSION	Infections with a predominantly sexual mode of transmission	Binary	Infectious diseases	361194	136	361058	0.67	-4.65, 6.00	0.82
H35	Diagnoses - main ICD10: H35 Other retinal disorders	Binary	Sense organs	361194	1551	359643	-0.23	-2.25, 1.80	0.82
30897_irnt	Estimated sample dilution factor (quantile)	Continuous	Biomarkers	342418	NA	NA	-0.01	-0.14, 0.11	0.82
K60	Diagnoses - main ICD10: K60 Fissure and fistula of anal and rectal regions	Binary	Digestive	361194	2109	359085	-0.19	-1.91, 1.53	0.82
C3_RECTUM	Malignant neoplasm of rectum	Binary	Neoplasms	361194	1170	360024	-0.25	-2.54, 2.04	0.82
20527	Been involved in combat or exposed to war-zone	Binary	Mental health	117954	4010	113944	0.13	-1.02, 1.29	0.82
22127	Doctor diagnosed asthma	Binary	Respiratory	91787	11717	80070	0.08	-0.64, 0.80	0.83
20492	Longest period of mania or irritability	Ordinal	Mental health	27722	NA	NA	0.04	-0.31, 0.39	0.83
K11_OESOBST	Oesophageal obstruction	Binary	Digestive	361194	994	360200	0.25	-1.94, 2.45	0.83
20002_1563	Non-cancer illness code, self-reported: urticaria	Binary	Dermatologic	361141	229	360912	0.51	-3.77, 4.79	0.83
20002_1311	Non-cancer illness code, self-reported: spine arthritis/spondylitis	Binary	Musculoskeletal	361141	3154	357987	0.14	-1.13, 1.41	0.83
L12_URTICA_NAS	Other and unspecified urticaria	Binary	Dermatologic	361194	106	361088	0.72	-5.25, 6.68	0.83
S61	Diagnoses - main ICD10: S61 Open wound of wrist and hand	Binary	Injuries and poisonings	361194	1865	359329	0.18	-1.46, 1.82	0.83
H05	Diagnoses - main ICD10: H05 Disorders of orbit	Binary	Sense organs	361194	142	361052	0.63	-4.73, 6.00	0.83
20418	Impact on normal roles during worst period of anxiety	Ordinal	Mental health	36505	NA	NA	-0.04	-0.41, 0.33	0.83
I9_STR	Stroke, excluding SAH	Binary	Circulatory	361194	3832	357362	-0.13	-1.36, 1.10	0.83
4935	FI1 : numeric addition test	Binary	Cognitive function	116723	111965	4758	-0.12	-1.19, 0.96	0.83
D36	Diagnoses - main ICD10: D36 Benign neoplasm of other and unspecified sites	Binary	Neoplasms	361194	504	360690	-0.38	-4.12, 3.36	0.84
I49	Diagnoses - main ICD10: I49 Other cardiac arrhythmias	Binary	Circulatory	361194	803	360391	-0.3	-3.23, 2.63	0.84
20002_1452	Non-cancer illness code, self-reported: eczema/dermatitis	Binary	Dermatologic	361141	9321	351820	0.08	-0.68, 0.84	0.84
6148_6	Eye problems/disorders: Other serious eye condition	Binary	Sense organs	117890	6587	111303	-0.1	-1.05, 0.85	0.84
N89	Diagnoses - main ICD10: N89 Other noninflammatory disorders of vagina	Binary	Genitourinary	361194	764	360430	-0.29	-3.18, 2.59	0.84
GOUT	Gout, FINNGEN	Binary	Musculoskeletal	361194	344	360850	-0.44	-4.88, 4.00	0.84
M10	Diagnoses - main ICD10: M10 Gout	Binary	Musculoskeletal	361194	315	360879	-0.48	-5.38, 4.41	0.84
I47	Diagnoses - main ICD10: I47 Paroxysmal tachycardia	Binary	Circulatory	361194	1685	359509	0.19	-1.59, 1.98	0.84
J40	Diagnoses - main ICD10: J40 Bronchitis, not specified as acute or chronic	Binary	Respiratory	361194	154	361040	-0.73	-8.46, 7.00	0.84
20002_1649	Non-cancer illness code, self-reported: fracture shaft of femur	Binary	Injuries and poisonings	361141	211	360930	0.49	-3.99, 4.97	0.84
H7_RETINALDISOTH	Other retinal disorders	Binary	Sense organs	361194	1692	359502	-0.19	-2.06, 1.69	0.84
M13	Diagnoses - main ICD10: M13 Other arthritis	Binary	Musculoskeletal	361194	1110	360084	-0.24	-2.70, 2.21	0.84
RHEU_ARTHRITIS_OTH	Other arthritis (FG)	Binary	Musculoskeletal	361194	1212	359982	-0.22	-2.46, 2.02	0.84
M13_ALGONEURO	Alogoneurodystrophy	Binary	Musculoskeletal	361194	123	361071	0.63	-5.04, 6.29	0.84
COLITNONINFNAS	Noninfectious colitis NAS	Binary	Digestive	361194	8945	352249	-0.08	-0.88, 0.72	0.84
M67	Diagnoses - main ICD10: M67 Other disorders of synovium and tendon	Binary	Musculoskeletal	361194	2613	358581	-0.15	-1.67, 1.36	0.84
20002_1373	Non-cancer illness code, self-reported: connective tissue disorder	Binary	Musculoskeletal	361141	155	360986	0.55	-4.59, 5.69	0.84
H83	Diagnoses - main ICD10: H83 Other diseases of inner ear	Binary	Sense organs	361194	518	360676	0.32	-2.76, 3.40	0.84
6149_2	Mouth/teeth dental problems: Painful gums	Binary	Digestive	359841	10115	349726	0.07	-0.66, 0.80	0.85
I9_STR_SAH	Stroke, including SAH	Binary	Circulatory	361194	4484	356710	0.11	-0.97, 1.18	0.85
C3_MELANOMA_SKIN	Malignant melanoma of skin	Binary	Neoplasms	361194	2534	358660	0.14	-1.27, 1.56	0.85
4080_irnt	Systolic blood pressure, automated reading	Continuous	Physical measures	340159	NA	NA	-0.01	-0.13, 0.11	0.85
6145_2	Illness, injury, bereavement, stress in last 2 years: Serious illness, injury or assault of a close relative	Binary	Mental health	358836	41459	317377	0.04	-0.34, 0.42	0.85
O68	Diagnoses - main ICD10: O68 Labour and delivery complicated by foetal stress [distress]	Binary	Obstetric	361194	1882	359312	-0.17	-1.90, 1.57	0.85
20001_1060	Cancer code, self-reported: non-melanoma skin cancer	Binary	Neoplasms	361141	542	360599	-0.32	-3.75, 3.11	0.85
5111_irnt	3mm asymmetry angle (left)	Continuous	Physical measures	73818	NA	NA	0.03	-0.25, 0.30	0.85
5157_irnt	6mm asymmetry index (left)	Continuous	Physical measures	40683	NA	NA	-0.04	-0.41, 0.34	0.85
H7_XANTHELASMA	Xanthelasma of eyelid	Binary	Sense organs	361194	153	361041	0.54	-4.66, 5.73	0.85
20002_1265	Non-cancer illness code, self-reported: migraine	Binary	Neurological	361141	10647	350494	0.07	-0.64, 0.78	0.85
VOCALCORDDYS	Vocal cord dysfunction	Binary	Respiratory	361194	461	360733	-0.34	-4.08, 3.39	0.85
D63	Diagnoses - main ICD10: D63 Anaemia in chronic diseases classified elsewhere	Binary	Hematopoietic	361194	114	361080	-0.93	-12.00, 10.14	0.85
20002_1417	Non-cancer illness code, self-reported: nasal polyps	Binary	Respiratory	361141	1587	359554	-0.18	-2.11, 1.76	0.85
6145_1	Illness, injury, bereavement, stress in last 2 years: Serious illness, injury or assault to yourself	Binary	Mental health	358836	33241	325595	0.04	-0.38, 0.46	0.85
N83	Diagnoses - main ICD10: N83 Noninflammatory disorders of ovary, Fallopian tube and broad ligament	Binary	Genitourinary	361194	2215	358979	0.14	-1.37, 1.66	0.85
20002_1275	Non-cancer illness code, self-reported: retinal problem	Binary	Sense organs	361141	631	360510	-0.28	-3.43, 2.87	0.85
H7_MACULADEGEN	Degeneration of macula and posterior pole	Binary	Sense organs	361194	1013	360181	-0.22	-2.67, 2.22	0.86
5105_irnt	6mm strong meridian angle (left)	Continuous	Physical measures	65551	NA	NA	-0.03	-0.32, 0.26	0.86
20001_1062	Cancer code, self-reported: squamous cell carcinoma	Binary	Neoplasms	361141	449	360692	-0.34	-4.12, 3.45	0.86
D3_HYPERGAMMAGLONAS	Hypergammalglobulinemia, unspecified	Binary	Hematopoietic	361194	142	361052	0.53	-4.87, 5.93	0.86
23115_irnt	Leg fat percentage (left)	Continuous	Physical measures	354791	NA	NA	0.01	-0.07, 0.08	0.86
C3_MALE_GENITAL	malignant neoplasm of male genital organs	Binary	Neoplasms	361194	6795	354399	0.08	-0.79, 0.94	0.86
20002_1251	Non-cancer illness code, self-reported: spinal cord disorder	Binary	Neurological	361141	362	360779	0.33	-3.23, 3.90	0.86
J84	Diagnoses - main ICD10: J84 Other interstitial pulmonary diseases	Binary	Respiratory	361194	342	360852	-0.39	-5.03, 4.24	0.86
L12_NAILNAS	Other and unspecified nail disorders	Binary	Dermatologic	361194	191	361003	0.45	-4.32, 5.21	0.86
20001_1020	Cancer code, self-reported: large bowel cancer/colorectal cancer	Binary	Neoplasms	361141	510	360631	-0.3	-3.82, 3.22	0.86
20002_1327	Non-cancer illness code, self-reported: low platelets/platelet disorder	Binary	Hematopoietic	361141	314	360827	-0.38	-4.96, 4.19	0.86
20002_1225	Non-cancer illness code, self-reported: hyperthyroidism/thyrotoxicosis	Binary	Endocrine	361141	2730	358411	0.12	-1.25, 1.49	0.86
S22	Diagnoses - main ICD10: S22 Fracture of rib(s), sternum and thoracic spine	Binary	Injuries and poisonings	361194	947	360247	-0.22	-2.78, 2.34	0.86
PULM_MEDICATIO_COMORB	Medication related adverse effects (Asthma/COPD)	Binary	Respiratory	361194	21706	339488	0.04	-0.46, 0.54	0.86
20001_1059	Cancer code, self-reported: malignant melanoma	Binary	Neoplasms	361141	2898	358243	-0.12	-1.54, 1.29	0.86
20002_1471	Non-cancer illness code, self-reported: atrial fibrillation	Binary	Circulatory	361141	2828	358313	0.12	-1.23, 1.46	0.86
O21	Diagnoses - main ICD10: O21 Excessive vomiting in pregnancy	Binary	Obstetric	361194	165	361029	0.47	-4.64, 5.58	0.87
N23	Diagnoses - main ICD10: N23 Unspecified renal colic	Binary	Genitourinary	361194	1408	359786	-0.18	-2.25, 1.90	0.87
N30	Diagnoses - main ICD10: N30 Cystitis	Binary	Genitourinary	361194	1575	359619	-0.17	-2.18, 1.84	0.87
PRIM_COXARTHROSIS	Primary coxarthrosis, bilateral	Binary	Musculoskeletal	361194	579	360615	-0.27	-3.55, 3.01	0.87
L02	Diagnoses - main ICD10: L02 Cutaneous abscess, furuncle and carbuncle	Binary	Dermatologic	361194	1697	359497	-0.16	-2.08, 1.76	0.87
3143_irnt	Ankle spacing width	Continuous	Physical measures	206589	NA	NA	0.01	-0.13, 0.15	0.87
M13_SHOULDERNAS	Other shoulder lesions	Binary	Musculoskeletal	361194	740	360454	0.22	-2.34, 2.78	0.87
S82	Diagnoses - main ICD10: S82 Fracture of lower leg, including ankle	Binary	Injuries and poisonings	361194	4557	356637	-0.09	-1.22, 1.03	0.87
20002_1509	Non-cancer illness code, self-reported: gastroenteritis/dysentry	Binary	Digestive	361141	104	361037	-0.66	-9.20, 7.88	0.87
I89	Diagnoses - main ICD10: I89 Other non-infective disorders of lymphatic vessels and lymph nodes	Binary	Circulatory	361194	125	361069	0.57	-5.71, 6.84	0.87
ULCERPROCT	Ulcerative proctitis	Binary	Digestive	361194	296	360898	-0.37	-5.07, 4.33	0.87
20002_1544	Non-cancer illness code, self-reported: dupuytren's contracture	Binary	Musculoskeletal	361141	265	360876	-0.39	-5.39, 4.60	0.87
RHEUMA_NOS	Other/unspecified rheumatoid arthritis	Binary	Musculoskeletal	361194	1281	359913	-0.17	-2.32, 1.98	0.87
S66	Diagnoses - main ICD10: S66 Injury of muscle and tendon at wrist and hand level	Binary	Injuries and poisonings	361194	789	360405	0.21	-2.28, 2.70	0.87
N94	Diagnoses - main ICD10: N94 Pain and other conditions associated with female genital organs and menstrual cycle	Binary	Genitourinary	361194	1295	359899	-0.17	-2.32, 1.97	0.87
20001_1050	Cancer code, self-reported: multiple myeloma	Binary	Neoplasms	361141	125	361016	0.51	-5.29, 6.31	0.87
K22	Diagnoses - main ICD10: K22 Other diseases of oesophagus	Binary	Digestive	361194	5494	355700	-0.09	-1.13, 0.96	0.87
M46	Diagnoses - main ICD10: M46 Other inflammatory spondylopathies	Binary	Musculoskeletal	361194	275	360919	-0.4	-5.61, 4.80	0.87
N88	Diagnoses - main ICD10: N88 Other noninflammatory disorders of cervix uteri	Binary	Genitourinary	361194	435	360759	-0.3	-4.11, 3.51	0.87
H59	Diagnoses - main ICD10: H59 Postprocedural disorders of eye and adnexa, not elsewhere classified	Binary	Sense organs	361194	127	361067	0.51	-5.39, 6.41	0.87
H7_EYEPOSTOP	Postprocedural disorders of eye and adnexa, not elsewhere classified	Binary	Sense organs	361194	134	361060	0.49	-5.14, 6.11	0.87
I84	Diagnoses - main ICD10: I84 Haemorrhoids	Binary	Circulatory	361194	12102	349092	-0.06	-0.76, 0.65	0.87
I27	Diagnoses - main ICD10: I27 Other pulmonary heart diseases	Binary	Circulatory	361194	117	361077	-0.67	-9.66, 8.32	0.87
399_irnt	Number of incorrect matches in round	Continuous	Cognitive function	360686	NA	NA	0.01	-0.11, 0.13	0.87
I9_PHLETHROMBDVTLOW	DVT of lower extremities	Binary	Circulatory	361194	2116	359078	0.13	-1.43, 1.68	0.87
20002_1165	Non-cancer illness code, self-reported: pancreatitis	Binary	Digestive	361141	777	360364	-0.22	-3.01, 2.57	0.88
5306	6mm index of best keratometry results (left)	Ordinal	Physical measures	65551	NA	NA	-0.02	-0.21, 0.18	0.88
3839	Number of spontaneous miscarriages	Ordinal	Obstetric	60300	NA	NA	-0.02	-0.23, 0.20	0.88
20494	Felt irritable or had angry outbursts in past month	Ordinal	Mental health	52816	NA	NA	-0.02	-0.27, 0.23	0.88
S64	Diagnoses - main ICD10: S64 Injury of nerves at wrist and hand level	Binary	Injuries and poisonings	361194	372	360822	0.29	-3.28, 3.86	0.88
20002_1279	Non-cancer illness code, self-reported: eye trauma	Binary	Sense organs	361141	542	360599	0.24	-2.73, 3.22	0.88
H7_GLAUCSUSP	Glaucoma suspect	Binary	Sense organs	361194	356	360838	-0.31	-4.54, 3.91	0.88
C83	Diagnoses - main ICD10: C83 Diffuse non-Hodgkin's lymphoma	Binary	Neoplasms	361194	587	360607	0.25	-2.83, 3.33	0.88
C50	Diagnoses - main ICD10: C50 Malignant neoplasm of breast	Binary	Neoplasms	361194	8304	352890	0.06	-0.75, 0.87	0.88
M71	Diagnoses - main ICD10: M71 Other bursopathies	Binary	Musculoskeletal	361194	428	360766	-0.29	-4.19, 3.61	0.88
J15	Diagnoses - main ICD10: J15 Bacterial pneumonia, not elsewhere classified	Binary	Respiratory	361194	226	360968	-0.44	-6.49, 5.61	0.88
N95	Diagnoses - main ICD10: N95 Menopausal and other perimenopausal disorders	Binary	Genitourinary	361194	6496	354698	0.07	-0.83, 0.97	0.88
K11_PERITON	Diseases of peritoneum	Binary	Digestive	361194	765	360429	0.2	-2.34, 2.73	0.88
K41	Diagnoses - main ICD10: K41 Femoral hernia	Binary	Digestive	361194	466	360728	-0.27	-3.95, 3.42	0.88
20533	Trouble falling asleep	Binary	Mental health	45540	34491	11049	0.06	-0.78, 0.90	0.88
20002_1603	Non-cancer illness code, self-reported: rectal prolapse	Binary	Digestive	361141	138	361003	-0.5	-7.62, 6.62	0.88
M13_ROTATORCUFF	Rotator cuff syndrome	Binary	Musculoskeletal	361194	2285	358909	-0.12	-1.71, 1.47	0.88
20002_1627	Non-cancer illness code, self-reported: fracture jaw	Binary	Injuries and poisonings	361141	165	360976	0.41	-4.77, 5.58	0.88
C_LYMPHOMA	Lymphomas	Binary	Neoplasms	361194	1752	359442	0.13	-1.58, 1.83	0.88
C_NONFOLLICULAR_LYMPHOMA	Non-follicular lymphoma	Binary	Neoplasms	361194	701	360493	-0.21	-3.14, 2.72	0.88
B07	Diagnoses - main ICD10: B07 Viral warts	Binary	Infectious diseases	361194	437	360757	-0.28	-4.28, 3.71	0.89
I9_HYPERTENSION	Hypertensive diseases	Binary	Circulatory	361194	1313	359881	0.15	-1.82, 2.11	0.89
20523	Physical violence by partner or ex-partner as an adult	Ordinal	Mental health	117746	NA	NA	0.01	-0.13, 0.15	0.89
M13_SACROCOGG	Sacrococcygeal disorders, not elsewhere classified	Binary	Musculoskeletal	361194	300	360894	0.3	-3.65, 4.24	0.89
C21	Diagnoses - main ICD10: C21 Malignant neoplasm of anus and anal canal	Binary	Neoplasms	361194	139	361055	0.45	-5.42, 6.32	0.89
F5_ANXIETY	Other anxiety disorders	Binary	Mental health	361194	352	360842	-0.29	-4.52, 3.93	0.89
5496	Leg pain when walking ever disappears while walking	Binary	Symptoms	13845	4838	9007	-0.09	-1.35, 1.17	0.89
E4_OBESITYNAS	Obesity, other/unspecified	Binary	Endocrine	361194	433	360761	0.25	-3.08, 3.57	0.89
20002_1079	Non-cancer illness code, self-reported: cardiomyopathy	Binary	Circulatory	361141	311	360830	-0.31	-4.83, 4.21	0.89
20537	Frequency of difficulty controlling worry during worst period of anxiety	Ordinal	Mental health	36157	NA	NA	-0.02	-0.30, 0.26	0.89
O42	Diagnoses - main ICD10: O42 Premature rupture of membranes	Binary	Obstetric	361194	657	360537	0.2	-2.52, 2.91	0.89
20002_1076	Non-cancer illness code, self-reported: heart failure/pulmonary odema	Binary	Circulatory	361141	247	360894	-0.34	-5.46, 4.77	0.89
20483	Ever attempted suicide	Binary	Mental health	4933	2658	2275	0.14	-1.82, 2.10	0.89
V_MENTAL_BEHAV	Mental and behavioural disorders	Binary	Mental health	361194	4302	356892	-0.08	-1.23, 1.07	0.89
5108_irnt	3mm asymmetry angle (right)	Continuous	Physical measures	74038	NA	NA	0.02	-0.25, 0.29	0.89
K12	Diagnoses - main ICD10: K12 Stomatitis and related lesions	Binary	Digestive	361194	271	360923	0.31	-3.96, 4.57	0.89
1990	Tense / 'highly strung'	Binary	Mental health	350159	60513	289646	-0.02	-0.35, 0.31	0.89
20536_2	Weight change during worst episode of depression: Lost weight	Binary	Mental health	56571	20313	36258	0.04	-0.60, 0.69	0.89
K06	Diagnoses - main ICD10: K06 Other disorders of gingiva and edentulous alveolar ridge	Binary	Digestive	361194	217	360977	0.34	-4.39, 5.06	0.89
S12	Diagnoses - main ICD10: S12 Fracture of neck	Binary	Injuries and poisonings	361194	209	360985	0.34	-4.41, 5.08	0.89
20488	Physically abused by family as a child	Ordinal	Mental health	117838	NA	NA	-0.01	-0.15, 0.13	0.89
20002_1125	Non-cancer illness code, self-reported: pleurisy	Binary	Symptoms	361141	1220	359921	-0.15	-2.33, 2.04	0.89
E22	Diagnoses - main ICD10: E22 Hyperfunction of pituitary gland	Binary	Endocrine	361194	113	361081	0.46	-6.00, 6.91	0.9
400_irnt	Time to complete round	Continuous	Cognitive function	354739	NA	NA	0.01	-0.11, 0.12	0.9
E4_DM1OPTH	Type 1 diabetes with ophthalmic complications	Binary	Endocrine	361194	166	361028	-0.4	-6.72, 5.92	0.9
R21	Diagnoses - main ICD10: R21 Rash and other nonspecific skin eruption	Binary	Symptoms	361194	378	360816	-0.26	-4.37, 3.84	0.9
20002_1510	Non-cancer illness code, self-reported: dyspepsia / indigestion	Binary	Digestive	361141	455	360686	0.22	-3.05, 3.49	0.9
C22	Diagnoses - main ICD10: C22 Malignant neoplasm of liver and intrahepatic bile ducts	Binary	Neoplasms	361194	189	361005	-0.42	-7.09, 6.25	0.9
1960	Fed-up feelings	Binary	Mental health	353764	143332	210432	0.02	-0.23, 0.27	0.9
N60	Diagnoses - main ICD10: N60 Benign mammary dysplasia	Binary	Genitourinary	361194	1157	360037	-0.14	-2.40, 2.11	0.9
I65	Diagnoses - main ICD10: I65 Occlusion and stenosis of precerebral arteries, not resulting in cerebral infarction	Binary	Circulatory	361194	460	360734	-0.24	-4.07, 3.59	0.9
6151_5	Fractured bone site(s): Wrist	Binary	Injuries and poisonings	359241	7200	352041	0.06	-0.81, 0.92	0.9
L29	Diagnoses - main ICD10: L29 Pruritus	Binary	Dermatologic	361194	252	360942	-0.31	-5.38, 4.75	0.9
H8_EXTDISNAS	Other specified disorders of external ear	Binary	Sense organs	361194	110	361084	0.43	-5.88, 6.73	0.9
I80	Diagnoses - main ICD10: I80 Phlebitis and thrombophlebitis	Binary	Circulatory	361194	2289	358905	0.1	-1.47, 1.68	0.9
20002_1470	Non-cancer illness code, self-reported: anorexia/bulimia/other eating disorder	Binary	Mental health	361141	290	360851	-0.28	-4.92, 4.35	0.9
4233_irnt	Mean signal-to-noise ratio (SNR), (left)	Continuous	Physical measures	116671	NA	NA	-0.01	-0.23, 0.20	0.9
20002_1629	Non-cancer illness code, self-reported: fracture face / orbit / eye socket	Binary	Injuries and poisonings	361141	148	360993	0.36	-5.17, 5.89	0.9
20544_15	Mental health problems ever diagnosed by a professional: Anxiety, nerves or generalized anxiety disorder	Binary	Mental health	117751	16730	101021	0.04	-0.58, 0.65	0.9
N76	Diagnoses - main ICD10: N76 Other inflammation of vagina and vulva	Binary	Genitourinary	361194	463	360731	0.21	-3.09, 3.50	0.9
ENDOMETRIOSIS_UTERUS	Endometriosis of uterus	Binary	Genitourinary	361194	505	360689	-0.2	-3.65, 3.24	0.91
K11_ACUTGASTR	Acute gastritis	Binary	Digestive	361194	594	360600	0.18	-2.71, 3.07	0.91
M86	Diagnoses - main ICD10: M86 Osteomyelitis	Binary	Musculoskeletal	361194	248	360946	-0.3	-5.57, 4.96	0.91
N50	Diagnoses - main ICD10: N50 Other disorders of male genital organs	Binary	Genitourinary	361194	1829	359365	-0.1	-1.88, 1.67	0.91
E14	Diagnoses - main ICD10: E14 Unspecified diabetes mellitus	Binary	Endocrine	361194	224	360970	0.3	-4.63, 5.22	0.91
20019_irnt	Speech-reception-threshold (SRT) estimate (left)	Continuous	Physical measures	114811	NA	NA	0.01	-0.20, 0.22	0.91
20466	Ever prescribed a medication for unusual or psychotic experiences	Binary	Mental health	5777	642	5135	-0.19	-3.59, 3.21	0.91
L27	Diagnoses - main ICD10: L27 Dermatitis due to substances taken internally	Binary	Dermatologic	361194	119	361075	0.38	-5.97, 6.72	0.91
DM_KETOACIDOSIS	Diabetic ketoacidosis	Binary	Endocrine	361194	234	360960	-0.28	-5.45, 4.89	0.91
C3_OTHER_SKIN	Other malignant neoplasms of skin	Binary	Neoplasms	361194	14402	346792	-0.04	-0.66, 0.59	0.91
D48	Diagnoses - main ICD10: D48 Neoplasm of uncertain or unknown behaviour of other and unspecified sites	Binary	Neoplasms	361194	544	360650	0.18	-2.94, 3.30	0.91
5699	FI10 : arithmetic sequence recognition	Binary	Cognitive function	20880	16721	4159	-0.07	-1.35, 1.20	0.91
30510_irnt	Creatinine (enzymatic) in urine	Continuous	Biomarkers	350812	NA	NA	-0.01	-0.12, 0.11	0.91
H8_OTORRHOEA	Otorrhoea	Binary	Sense organs	361194	142	361052	-0.36	-7.11, 6.40	0.91
FIBRO_COMORB	Fibromyalgia related co-morbidities	Binary	Musculoskeletal	361194	2305	358889	-0.08	-1.66, 1.49	0.91
M13_ENTESOPATHYLOW	Enthesopathies of lower limb, excluding foot	Binary	Musculoskeletal	361194	302	360892	-0.24	-4.74, 4.26	0.91
M76	Diagnoses - main ICD10: M76 Enthesopathies of lower limb, excluding foot	Binary	Musculoskeletal	361194	289	360905	-0.25	-4.97, 4.47	0.91
CARDIAC_ARRHYTM	Cardiac arrhytmias, COPD co-morbidities	Binary	Respiratory	361194	8801	352393	0.04	-0.74, 0.82	0.92
20536_1	Weight change during worst episode of depression: Gained weight	Binary	Mental health	56571	9708	46863	-0.05	-0.88, 0.79	0.92
PNEUMOBACTKNOWN	Bacterial pneumonia (organism specified)	Binary	Respiratory	361194	529	360665	0.17	-2.90, 3.24	0.92
M13_DEFORMDORSO	#Deforming dorsopathies	Binary	Musculoskeletal	361194	909	360285	-0.13	-2.66, 2.39	0.92
20002_1499	Non-cancer illness code, self-reported: labyrinthitis	Binary	Sense organs	361141	188	360953	0.28	-4.73, 5.29	0.92
D34	Diagnoses - main ICD10: D34 Benign neoplasm of thyroid gland	Binary	Neoplasms	361194	196	360998	0.28	-4.77, 5.33	0.92
O04	Diagnoses - main ICD10: O04 Medical abortion	Binary	Obstetric	361194	923	360271	-0.13	-2.62, 2.36	0.92
20002_1291	Non-cancer illness code, self-reported: mania/bipolar disorder/manic depression	Binary	Mental health	361141	1008	360133	0.12	-2.13, 2.37	0.92
20425	Ever worried more than most people would in similar situation	Binary	Mental health	98990	25623	73367	0.03	-0.50, 0.56	0.92
D3_SCNDPOLYCYTHAEMIA	Secondary polycythaemia	Binary	Hematopoietic	361194	159	361035	-0.32	-6.64, 6.00	0.92
30280_irnt	Immature reticulocyte fraction	Continuous	Biomarkers	344728	NA	NA	-0.01	-0.13, 0.12	0.92
3063_irnt	Forced expiratory volume in 1-second (FEV1)	Continuous	Physical measures	329404	NA	NA	0	-0.09, 0.10	0.92
30880_irnt	Urate (quantile)	Continuous	Biomarkers	343836	NA	NA	0.01	-0.10, 0.11	0.92
20002_1572	Non-cancer illness code, self-reported: whooping cough / pertussis	Binary	Infectious diseases	361141	407	360734	0.18	-3.31, 3.67	0.92
D3_THROMBOCYTOPENIANAS	Thrombocytopenia, unspecified	Binary	Hematopoietic	361194	230	360964	-0.25	-5.43, 4.92	0.92
5087_irnt	Cylindrical power (right)	Continuous	Physical measures	77983	NA	NA	-0.01	-0.28, 0.25	0.92
5103_irnt	3mm weak meridian angle (left)	Continuous	Physical measures	75398	NA	NA	0.01	-0.26, 0.29	0.92
23108_irnt	Impedance of leg (left)	Continuous	Physical measures	354811	NA	NA	-0.01	-0.12, 0.11	0.92
20002_1312	Non-cancer illness code, self-reported: prolapsed disc/slipped disc	Binary	Musculoskeletal	361141	6006	355135	-0.05	-1.02, 0.92	0.92
20002_1616	Non-cancer illness code, self-reported: insomnia	Binary	Neurological	361141	355	360786	-0.2	-4.31, 3.91	0.92
23107_irnt	Impedance of leg (right)	Continuous	Physical measures	354817	NA	NA	0.01	-0.11, 0.12	0.92
6070_1	OCT measured (right): Measurable	Binary	Physical measures	54608	47025	7583	-0.04	-0.96, 0.87	0.92
C3_SECONDARY_WITHOUT_SITESPEC	Malignant neoplasm, without specification of site	Binary	Neoplasms	361194	145	361049	0.28	-5.42, 5.97	0.93
S42	Diagnoses - main ICD10: S42 Fracture of shoulder and upper arm	Binary	Injuries and poisonings	361194	1791	359403	0.08	-1.64, 1.81	0.93
5292	3mm index of best keratometry results (left)	Ordinal	Physical measures	75398	NA	NA	-0.01	-0.17, 0.15	0.93
5110_irnt	6mm asymmetry angle (left)	Continuous	Physical measures	40683	NA	NA	0.02	-0.36, 0.39	0.93
20001_1011	Cancer code, self-reported: tongue cancer	Binary	Neoplasms	361141	123	361018	-0.32	-7.50, 6.87	0.93
F20	Diagnoses - main ICD10: F20 Schizophrenia	Binary	Mental health	361194	198	360996	-0.26	-6.19, 5.67	0.93
20002_1455	Non-cancer illness code, self-reported: chronic skin ulcers	Binary	Dermatologic	361141	123	361018	0.29	-5.87, 6.45	0.93
20002_1442	Non-cancer illness code, self-reported: helicobacter pylori	Binary	Infectious diseases	361141	1005	360136	-0.11	-2.50, 2.28	0.93
20002_1435	Non-cancer illness code, self-reported: optic neuritis	Binary	Sense organs	361141	129	361012	0.28	-5.75, 6.31	0.93
S05	Diagnoses - main ICD10: S05 Injury of eye and orbit	Binary	Injuries and poisonings	361194	159	361035	-0.27	-6.61, 6.07	0.93
I9_VTE	Venous thromboembolism	Binary	Circulatory	361194	4620	356574	0.05	-1.03, 1.12	0.93
G24	Diagnoses - main ICD10: G24 Dystonia	Binary	Neurological	361194	107	361087	-0.36	-8.88, 8.16	0.93
XIV_GENITOURINARY	Diseases of the genitourinary system	Binary	Genitourinary	361194	71620	289574	0.01	-0.29, 0.32	0.93
E66	Diagnoses - main ICD10: E66 Obesity	Binary	Endocrine	361194	353	360841	0.19	-3.99, 4.37	0.93
C61	Diagnoses - main ICD10: C61 Malignant neoplasm of prostate	Binary	Neoplasms	361194	4342	356852	-0.05	-1.20, 1.10	0.93
6148_2	Eye problems/disorders: Glaucoma	Binary	Sense organs	117890	5092	112798	-0.05	-1.10, 1.01	0.93
S83	Diagnoses - main ICD10: S83 Dislocation, sprain and strain of joints and ligaments of knee	Binary	Injuries and poisonings	361194	580	360614	-0.14	-3.31, 3.04	0.93
20002_1479	Non-cancer illness code, self-reported: rheumatic fever	Binary	Circulatory	361141	1061	360080	-0.1	-2.42, 2.22	0.93
O35	Diagnoses - main ICD10: O35 Maternal care for known or suspected foetal abnormality and damage	Binary	Obstetric	361194	106	361088	0.3	-6.33, 6.93	0.93
20002_1634	Non-cancer illness code, self-reported: fracture forearm / wrist	Binary	Injuries and poisonings	361141	778	360363	-0.11	-2.83, 2.60	0.93
M13_BURSOPATHY	Other bursopathies	Binary	Musculoskeletal	361194	401	360793	-0.16	-3.98, 3.67	0.93
20002_1463	Non-cancer illness code, self-reported: ulcerative colitis	Binary	Digestive	361141	1916	359225	-0.07	-1.79, 1.65	0.94
C3_BLADDER	Malignant neoplasm of bladder	Binary	Neoplasms	361194	890	360304	0.1	-2.31, 2.50	0.94
4195_irnt	Pulse wave reflection index	Continuous	Physical measures	118850	NA	NA	0.01	-0.20, 0.21	0.94
20002_1287	Non-cancer illness code, self-reported: anxiety/panic attacks	Binary	Mental health	361141	4961	356180	0.04	-1.00, 1.08	0.94
J35	Diagnoses - main ICD10: J35 Chronic diseases of tonsils and adenoids	Binary	Respiratory	361194	694	360500	0.11	-2.65, 2.87	0.94
M13_METATARSALGIA	Metatarsalgia	Binary	Musculoskeletal	361194	176	361018	-0.23	-6.11, 5.65	0.94
ULCERNAS	Ulcerative colitis, NAS	Binary	Digestive	361194	1903	359291	-0.07	-1.79, 1.65	0.94
6149_1	Mouth/teeth dental problems: Mouth ulcers	Binary	Digestive	359841	36831	323010	0.02	-0.39, 0.42	0.94
R55	Diagnoses - main ICD10: R55 Syncope and collapse	Binary	Symptoms	361194	5183	356011	-0.04	-1.10, 1.02	0.94
C18	Diagnoses - main ICD10: C18 Malignant neoplasm of colon	Binary	Neoplasms	361194	2226	358968	0.06	-1.56, 1.69	0.94
1757	Facial ageing	Ordinal	Dermatologic	330409	NA	NA	0	-0.06, 0.06	0.94
H7_ENTROPION	Entropion and trichiasis of eyelid	Binary	Sense organs	361194	552	360642	0.12	-2.92, 3.16	0.94
5112_irnt	3mm cylindrical power angle (left)	Continuous	Physical measures	75389	NA	NA	0.01	-0.26, 0.28	0.94
K08	Diagnoses - main ICD10: K08 Other disorders of teeth and supporting structures	Binary	Digestive	361194	1838	359356	0.06	-1.67, 1.80	0.94
2744	Birth weight of first child	Ordinal	Obstetric	155202	NA	NA	-0.01	-0.15, 0.14	0.94
20002_1261	Non-cancer illness code, self-reported: multiple sclerosis	Binary	Neurological	361141	1326	359815	-0.07	-2.13, 1.99	0.94
I9_INTRACRA	Nontraumatic intracranial haemmorrhage	Binary	Circulatory	361194	1253	359941	-0.07	-2.19, 2.05	0.95
H7_CORNULCER	Corneal ulcer	Binary	Sense organs	361194	102	361092	-0.26	-8.04, 7.52	0.95
20001_1035	Cancer code, self-reported: bladder cancer	Binary	Neoplasms	361141	843	360298	-0.09	-2.68, 2.51	0.95
R41	Diagnoses - main ICD10: R41 Other symptoms and signs involving cognitive functions and awareness	Binary	Symptoms	361194	876	360318	0.09	-2.44, 2.61	0.95
2100	Seen a psychiatrist for nerves, anxiety, tension or depression	Binary	Mental health	359535	41233	318302	-0.01	-0.40, 0.37	0.95
20002_1477	Non-cancer illness code, self-reported: psoriatic arthropathy	Binary	Musculoskeletal	361141	712	360429	-0.09	-2.91, 2.73	0.95
5012	FI8 : chained arithmetic	Binary	Cognitive function	75692	49086	26606	-0.02	-0.58, 0.55	0.95
5183	Current eye infection	Binary	Sense organs	80386	838	79548	0.08	-2.46, 2.62	0.95
L12_NAILDIS	Nail disorders	Binary	Dermatologic	361194	919	360275	-0.08	-2.55, 2.40	0.95
L60	Diagnoses - main ICD10: L60 Nail disorders	Binary	Dermatologic	361194	886	360308	-0.08	-2.65, 2.49	0.95
D45	Diagnoses - main ICD10: D45 Polycythaemia vera	Binary	Neoplasms	361194	249	360945	0.15	-4.54, 4.84	0.95
6020_32	Completion status of test: Participant reported chest-pain and/or other discomfort	Binary	Physical measures	54007	206	53801	0.16	-4.87, 5.19	0.95
M13_RHEUMATISM	Rheumatism, unspecified	Binary	Musculoskeletal	361194	150	361044	0.18	-5.56, 5.93	0.95
20544_14	Mental health problems ever diagnosed by a professional: Autism, Asperger's or autistic spectrum disorder	Binary	Mental health	117707	166	117541	-0.18	-6.24, 5.88	0.95
20002_1083	Non-cancer illness code, self-reported: subdural haemorrhage/haematoma	Binary	Circulatory	361141	154	360987	-0.18	-6.39, 6.02	0.95
D09	Diagnoses - main ICD10: D09 Carcinoma in situ of other and unspecified sites	Binary	Neoplasms	361194	141	361053	-0.21	-7.30, 6.89	0.95
R60	Diagnoses - main ICD10: R60 Oedema, not elsewhere classified	Binary	Symptoms	361194	227	360967	-0.15	-5.39, 5.08	0.95
I_INFECT_PARASIT	Certain infectious and parasitic diseases	Binary	Infectious diseases	361194	9297	351897	-0.02	-0.80, 0.75	0.95
G6_NERPLEX	Nerve, nerve root and plexus disorders	Binary	Neurological	361194	10898	350296	-0.02	-0.74, 0.70	0.95
4276	Number of triplets attempted (right)	Ordinal	Physical measures	117903	NA	NA	0	-0.05, 0.06	0.95
4290_irnt	Duration screen displayed	Continuous	Cognitive function	119729	NA	NA	-0.01	-0.21, 0.20	0.96
G51	Diagnoses - main ICD10: G51 Facial nerve disorders	Binary	Neurological	361194	375	360819	-0.11	-4.21, 3.99	0.96
C3_THYROID_GLAND	Malignant neoplasm of thyroid gland	Binary	Neoplasms	361194	394	360800	-0.1	-3.91, 3.70	0.96
23105_irnt	Basal metabolic rate	Continuous	Physical measures	354825	NA	NA	0	-0.08, 0.08	0.96
20002_1191	Non-cancer illness code, self-reported: gastrointestinal bleeding	Binary	Digestive	361141	142	360999	0.17	-5.76, 6.09	0.96
5208_irnt	logMAR, final (left)	Continuous	Physical measures	79239	NA	NA	-0.01	-0.26, 0.25	0.96
2395_4	Hair/balding pattern: Pattern 4	Binary	Others	165649	30225	135424	-0.01	-0.48, 0.45	0.96
20001_1048	Cancer code, self-reported: leukaemia	Binary	Neoplasms	361141	169	360972	0.14	-5.32, 5.61	0.96
20002_1220	Non-cancer illness code, self-reported: diabetes	Binary	Endocrine	361141	14114	347027	-0.02	-0.65, 0.61	0.96
1210	Snoring	Binary	Symptoms	336320	125656	210664	-0.01	-0.26, 0.25	0.96
20540	Multiple worries during worst period of anxiety	Binary	Mental health	35038	26430	8608	-0.02	-0.96, 0.91	0.96
O48	Diagnoses - main ICD10: O48 Prolonged pregnancy	Binary	Obstetric	361194	459	360735	0.08	-3.26, 3.43	0.96
N31	Diagnoses - main ICD10: N31 Neuromuscular dysfunction of bladder, not elsewhere classified	Binary	Genitourinary	361194	1014	360180	0.06	-2.29, 2.41	0.96
S86	Diagnoses - main ICD10: S86 Injury of muscle and tendon at lower leg level	Binary	Injuries and poisonings	361194	667	360527	-0.07	-2.98, 2.83	0.96
S92	Diagnoses - main ICD10: S92 Fracture of foot, except ankle	Binary	Injuries and poisonings	361194	681	360513	-0.07	-2.97, 2.83	0.96
2415	Had major operations	Binary	Others	165737	106506	59231	0.01	-0.36, 0.38	0.96
H8_OTIMEDNAS	Otitis media, unspecified	Binary	Sense organs	361194	266	360928	-0.11	-4.75, 4.54	0.96
20002_1441	Non-cancer illness code, self-reported: malaria	Binary	Infectious diseases	361141	428	360713	-0.09	-3.73, 3.55	0.96
R19	Diagnoses - main ICD10: R19 Other symptoms and signs involving the digestive system and abdomen	Binary	Symptoms	361194	8796	352398	0.02	-0.78, 0.82	0.96
E4_OBESITY	Obesity	Binary	Endocrine	361194	448	360746	0.08	-3.33, 3.49	0.96
KRA_PSY_ANYMENTAL	Any mental disorder	Binary	Mental health	361194	4304	356890	-0.03	-1.16, 1.11	0.96
2844	Had other major operations	Binary	Others	192470	129435	63035	-0.01	-0.36, 0.35	0.96
E27	Diagnoses - main ICD10: E27 Other disorders of adrenal gland	Binary	Endocrine	361194	193	361001	-0.13	-6.08, 5.82	0.96
N45	Diagnoses - main ICD10: N45 Orchitis and epididymitis	Binary	Genitourinary	361194	605	360589	0.07	-2.93, 3.06	0.97
3741	Stomach/abdominal pain for 3+ months	Binary	Symptoms	29747	16580	13167	-0.02	-0.87, 0.83	0.97
T39	Diagnoses - main ICD10: T39 Poisoning by nonopioid analgesics, antipyretics and antirheumatics	Binary	Injuries and poisonings	361194	1161	360033	0.05	-2.11, 2.20	0.97
5118_irnt	6mm cylindrical power (left)	Continuous	Physical measures	65551	NA	NA	0.01	-0.28, 0.30	0.97
I22	Diagnoses - main ICD10: I22 Subsequent myocardial infarction	Binary	Circulatory	361194	464	360730	0.07	-3.58, 3.72	0.97
I9_HYPTENS	Hypertension	Binary	Circulatory	361194	1237	359957	-0.04	-2.16, 2.08	0.97
A08	Diagnoses - main ICD10: A08 Viral and other specified intestinal infections	Binary	Infectious diseases	361194	463	360731	-0.08	-4.11, 3.95	0.97
D35	Diagnoses - main ICD10: D35 Benign neoplasm of other and unspecified endocrine glands	Binary	Neoplasms	361194	570	360624	-0.06	-3.31, 3.19	0.97
H27	Diagnoses - main ICD10: H27 Other disorders of lens	Binary	Sense organs	361194	128	361066	0.13	-6.49, 6.74	0.97
I48	Diagnoses - main ICD10: I48 Atrial fibrillation and flutter	Binary	Circulatory	361194	6356	354838	-0.02	-0.97, 0.94	0.97
K11_COELIAC	Coeliac disease	Binary	Digestive	361194	842	360352	0.05	-2.47, 2.56	0.97
O32	Diagnoses - main ICD10: O32 Maternal care for known or suspected malpresentation of foetus	Binary	Obstetric	361194	670	360524	-0.05	-2.92, 2.81	0.97
F5_BEHAVE	Behavioural syndromes associated with physiological disturbances and physical factors	Binary	Mental health	361194	183	361011	-0.1	-5.68, 5.48	0.97
6072_7	OCT measured (left): Not performed - other reason	Binary	Physical measures	54601	2332	52269	-0.03	-1.62, 1.56	0.97
I30	Diagnoses - main ICD10: I30 Acute pericarditis	Binary	Circulatory	361194	136	361058	0.11	-6.37, 6.60	0.97
R69	Diagnoses - main ICD10: R69 Unknown and unspecified causes of morbidity	Binary	Symptoms	361194	8280	352914	-0.01	-0.84, 0.81	0.97
M13_ADHCAPSULITIS	Adhesive capsulitis of shoulder	Binary	Musculoskeletal	361194	1198	359996	0.04	-2.07, 2.15	0.97
IV_ENDOCRIN_NUTRIT	Endocrine, nutritional and metabolic diseases	Binary	Endocrine	361194	7218	353976	0.01	-0.86, 0.89	0.97
M13_LOOSEJOINT	Loose body in joint	Binary	Musculoskeletal	361194	157	361037	-0.1	-6.11, 5.92	0.97
D07	Diagnoses - main ICD10: D07 Carcinoma in situ of other and unspecified genital organs	Binary	Neoplasms	361194	336	360858	-0.07	-4.29, 4.15	0.97
6151_1	Fractured bone site(s): Ankle	Binary	Injuries and poisonings	359241	5068	354173	-0.02	-1.06, 1.03	0.98
G6_INTRACRATRAUMA	Intracranial trauma	Binary	Neurological	361194	826	360368	-0.04	-2.63, 2.55	0.98
S06	Diagnoses - main ICD10: S06 Intracranial injury	Binary	Injuries and poisonings	361194	805	360389	-0.04	-2.70, 2.61	0.98
5779	FI11 : antonym	Binary	Cognitive function	12493	8943	3550	-0.02	-1.52, 1.47	0.98
R87	Diagnoses - main ICD10: R87 Abnormal findings in specimens from female genital organs	Binary	Symptoms	361194	1084	360110	0.03	-2.18, 2.25	0.98
5262_irnt	Intra-ocular pressure, corneal-compensated (left)	Continuous	Physical measures	76510	NA	NA	0	-0.26, 0.27	0.98
K31	Diagnoses - main ICD10: K31 Other diseases of stomach and duodenum	Binary	Digestive	361194	2374	358820	0.02	-1.56, 1.61	0.98
D13	Diagnoses - main ICD10: D13 Benign neoplasm of other and ill-defined parts of digestive system	Binary	Neoplasms	361194	622	360572	-0.04	-3.20, 3.12	0.98
T17	Diagnoses - main ICD10: T17 Foreign body in respiratory tract	Binary	Injuries and poisonings	361194	237	360957	0.06	-4.68, 4.80	0.98
20544_13	Mental health problems ever diagnosed by a professional: Psychological over-eating or binge-eating	Binary	Mental health	117707	504	117203	-0.04	-3.41, 3.33	0.98
20509	Recent inability to stop or control worrying	Ordinal	Mental health	117583	NA	NA	0	-0.14, 0.14	0.98
G6_NEUINFL	Inflammatory diseases of the central nervous system	Binary	Neurological	361194	305	360889	-0.05	-4.32, 4.22	0.98
O64	Diagnoses - main ICD10: O64 Obstructed labour due to malposition and malpresentation of foetus	Binary	Obstetric	361194	234	360960	-0.06	-4.93, 4.82	0.98
20002_1537	Non-cancer illness code, self-reported: joint pain	Binary	Symptoms	361141	1209	359932	-0.02	-2.16, 2.11	0.98
5237	3mm index of best keratometry results (right)	Ordinal	Physical measures	75410	NA	NA	0	-0.18, 0.17	0.98
N73	Diagnoses - main ICD10: N73 Other female pelvic inflammatory diseases	Binary	Genitourinary	361194	621	360573	-0.03	-3.05, 2.98	0.98
K81	Diagnoses - main ICD10: K81 Cholecystitis	Binary	Digestive	361194	1930	359264	0.02	-1.71, 1.74	0.98
2714	Age when periods started (menarche)	Ordinal	Others	188644	NA	NA	0	-0.12, 0.13	0.98
M13_SPONDYLOLISTHESIS	Spondylolisthesis/Spondylolysis	Binary	Musculoskeletal	361194	640	360554	-0.03	-2.96, 2.90	0.98
20002_1434	Non-cancer illness code, self-reported: other neurological problem	Binary	Neurological	361141	1508	359633	-0.02	-1.93, 1.89	0.98
S76	Diagnoses - main ICD10: S76 Injury of muscle and tendon at hip and thigh level	Binary	Injuries and poisonings	361194	280	360914	-0.04	-4.49, 4.41	0.99
H61	Diagnoses - main ICD10: H61 Other disorders of external ear	Binary	Sense organs	361194	607	360587	0.03	-3.03, 3.08	0.99
4294_0	Final attempt correct: no	Binary	Cognitive function	119729	4581	115148	-0.01	-1.13, 1.11	0.99
E4_DM1KETO	Type 1 diabetes with ketoacidosis	Binary	Endocrine	361194	168	361026	0.05	-5.57, 5.66	0.99
M13_MUSCLEDISNAS	Other specified disorders of muscle	Binary	Musculoskeletal	361194	257	360937	0.03	-4.52, 4.59	0.99
20512	Recent feelings of foreboding	Ordinal	Mental health	117474	NA	NA	0	-0.12, 0.12	0.99
I9_CEREBDOTH	Other specified cerebrovascular diseases, other cerebrovascular disorders in diseases classified elsewhere	Binary	Circulatory	361194	177	361017	-0.04	-5.64, 5.55	0.99
20001_1006	Cancer code, self-reported: larynx/throat cancer	Binary	Neoplasms	361141	281	360860	0.03	-4.32, 4.38	0.99
5201_irnt	logMAR, final (right)	Continuous	Physical measures	79293	NA	NA	0	-0.26, 0.26	0.99
N49	Diagnoses - main ICD10: N49 Inflammatory disorders of male genital organs, not elsewhere classified	Binary	Genitourinary	361194	121	361073	-0.04	-6.98, 6.89	0.99
M13_FINGERDEFORM	Deformity of finger(s)	Binary	Musculoskeletal	361194	177	361017	0.03	-5.45, 5.52	0.99
I77	Diagnoses - main ICD10: I77 Other disorders of arteries and arterioles	Binary	Circulatory	361194	674	360520	-0.02	-3.05, 3.02	0.99
20520	Recent worrying too much about different things	Ordinal	Mental health	117567	NA	NA	0	-0.15, 0.15	0.99
1930	Miserableness	Binary	Mental health	355182	151752	203430	0	-0.24, 0.25	0.99
F10	Diagnoses - main ICD10: F10 Mental and behavioural disorders due to use of alcohol	Binary	Mental health	361194	786	360408	-0.01	-2.95, 2.92	0.99
N12	Diagnoses - main ICD10: N12 Tubulo-interstitial nephritis, not specified as acute or chronic	Binary	Genitourinary	361194	583	360611	0.02	-3.18, 3.22	0.99
M13_ENTESOPATHYFOOT	Oher enthesopathy of foot (+metatarsalgia)	Binary	Musculoskeletal	361194	232	360962	-0.02	-4.88, 4.84	0.99
C3_SKIN	Malignant neoplasm of skin	Binary	Neoplasms	361194	16531	344663	0	-0.58, 0.58	0.99
4946	FI2 : identify largest number	Binary	Cognitive function	116869	115919	950	0.01	-2.43, 2.44	1
M41	Diagnoses - main ICD10: M41 Scoliosis	Binary	Musculoskeletal	361194	182	361012	-0.01	-5.87, 5.85	1
20002_1286	Non-cancer illness code, self-reported: depression	Binary	Mental health	361141	20648	340493	0	-0.53, 0.53	1
D21	Diagnoses - main ICD10: D21 Other benign neoplasms of connective and other soft tissue	Binary	Neoplasms	361194	379	360815	0.01	-3.84, 3.85	1
I9_PERICARD	Pericarditis	Binary	Circulatory	361194	155	361039	0.01	-5.89, 5.91	1
IBD_PULM	Respiratory diseases principally affecting the interstitium, IBD co-morbidites	Binary	Digestive	361194	481	360713	0	-3.36, 3.36	1
K91	Diagnoses - main ICD10: K91 Postprocedural disorders of digestive system, not elsewhere classified	Binary	Digestive	361194	694	360500	0	-2.99, 2.99	1
a. Estimates are expressed in standard deviation (SD) for continuous outcomes, and in log odds for binary outcomes per SD decrease in LDL-cholesterol.
b. Not applicable means the transformation of genetic associations with binary outcomes into odds ratio is not applicable.

## Sheet: S10
Supplemental Table S10. Associations of genetically mimicked ASGR1 inhibitors (based on rs186021206) with 1600 phenotypes for women in the UK Biobank.
Phenotype code	Description	Variable type	Classification	Sample size	N cases	N controls	Beta	95% CI	P value
30020_irnt	Haemoglobin concentration	Continuous	Biomarkers	188076	NA	NA	0.51	0.34, 0.68	3.8e-09
30710_irnt	C-reactive protein (quantile)	Continuous	Biomarkers	184664	NA	NA	0.47	0.30, 0.64	6.4e-08
30030_irnt	Haematocrit percentage	Continuous	Biomarkers	188076	NA	NA	0.43	0.26, 0.59	7.2e-07
30770_irnt	IGF-1 (quantile)	Continuous	Biomarkers	183995	NA	NA	0.4	0.24, 0.56	1.9e-06
30680_irnt	Calcium (quantile)	Continuous	Biomarkers	168077	NA	NA	-0.34	-0.52, -0.16	0.00016
30010_irnt	Red blood cell (erythrocyte) count	Continuous	Biomarkers	188076	NA	NA	0.32	0.15, 0.49	0.00018
30070_irnt	Red blood cell (erythrocyte) distribution width	Continuous	Biomarkers	188075	NA	NA	-0.29	-0.46, -0.12	0.0007
K09	Diagnoses - main ICD10: K09 Cysts of oral region, not elsewhere classified	Binary	Digestive	194174	134	194040	5.29	3.56, 7.02	0.00082
20001_1041	Cancer code, self-reported: cervical cancer	Binary	Neoplasms	194153	1450	192703	2.38	1.30, 3.47	0.0011
K11_VOLVU	Volvulus	Binary	Digestive	194174	127	194047	5.22	3.42, 7.02	0.0013
30100_irnt	Mean platelet (thrombocyte) volume	Continuous	Biomarkers	188072	NA	NA	0.26	0.09, 0.43	0.0025
O47	Diagnoses - main ICD10: O47 False labour	Binary	Obstetric	194174	861	193313	2.68	1.40, 3.97	0.0028
COPD_EXCL	COPD differential diagnosis	Binary	Respiratory	194174	12440	181734	-1.18	-2.07, -0.29	0.0029
ILD_DIFF_DG	ILD differential diagnosis	Binary	Respiratory	194174	12440	181734	-1.18	-2.07, -0.29	0.0029
30830_irnt	SHBG (quantile)	Continuous	Biomarkers	166235	NA	NA	-0.27	-0.45, -0.09	0.0033
O23	Diagnoses - main ICD10: O23 Infections of genito-urinary tract in pregnancy	Binary	Obstetric	194174	109	194065	5.2	3.23, 7.16	0.0034
M13_HALLUXVALGUS	Hallux valgus (acquired)	Binary	Musculoskeletal	194174	4872	189302	1.35	0.58, 2.13	0.0034
6148_4	Eye problems/disorders: Cataract	Binary	Sense organs	63329	6528	56801	1.22	0.49, 1.96	0.0038
M51	Diagnoses - main ICD10: M51 Other intervertebral disk disorders	Binary	Musculoskeletal	194174	2609	191565	1.73	0.74, 2.71	0.0049
PULMONARYDG	Other pulmonary diagnosis	Binary	Respiratory	194174	11789	182385	-1.14	-2.04, -0.23	0.005
X_RESPIRATORY	Diseases of the respiratory system	Binary	Respiratory	194174	11789	182385	-1.14	-2.04, -0.23	0.005
20002_1255	Non-cancer illness code, self-reported: peripheral neuropathy	Binary	Neurological	194153	239	193914	3.98	2.20, 5.75	0.0053
30860_irnt	Total protein (quantile)	Continuous	Biomarkers	167977	NA	NA	-0.26	-0.44, -0.08	0.0053
L12_NONIONRADISKIN	Skin changes due to chronic exposure to nonionizing radiation	Binary	Dermatologic	194174	749	193425	2.69	1.30, 4.08	0.0055
L57	Diagnoses - main ICD10: L57 Skin changes due to chronic exposure to nonionising radiation	Binary	Dermatologic	194174	726	193448	2.75	1.34, 4.16	0.0055
6159_7	Pain type(s) experienced in last month: Knee pain	Binary	Symptoms	193727	39674	154053	-0.61	-1.07, -0.16	0.0056
I08	Diagnoses - main ICD10: I08 Multiple valve diseases	Binary	Circulatory	194174	107	194067	5.11	2.96, 7.25	0.008
VI_NERVOUS	Diseases of the nervous system	Binary	Neurological	194174	11942	182232	-1.02	-1.89, -0.14	0.011
20015_irnt	Sitting height	Continuous	Physical measures	193600	NA	NA	0.21	0.05, 0.37	0.012
5452	Leg pain when standing still or sitting	Binary	Symptoms	13411	8705	4706	-1.56	-2.76, -0.36	0.013
30890_irnt	Vitamin D (quantile)	Continuous	Biomarkers	174597	NA	NA	0.22	0.04, 0.39	0.014
H7_STENOLACRI	Stenosis and insufficiency of lacrimal passages	Binary	Sense organs	194174	579	193595	2.69	1.11, 4.26	0.015
O60	Diagnoses - main ICD10: O60 Preterm delivery	Binary	Obstetric	194174	177	193997	4.01	1.97, 6.05	0.015
F5_MOOD	Mood [affective] disorders	Binary	Mental health	194174	871	193303	-6.07	-17.67, 5.53	0.015
KRA_PSY_MOOD	Mood disorders	Binary	Mental health	194174	871	193303	-6.07	-17.67, 5.53	0.015
20480	Ever self-harmed	Binary	Mental health	65877	3505	62372	1.38	0.41, 2.34	0.015
137	Number of treatments/medications taken	Ordinal	Others	194153	NA	NA	-0.16	-0.29, -0.03	0.015
ASTHMA_PNEUMONIA	Asthma-related pneumonia	Binary	Respiratory	194174	2668	191506	-2.29	-4.82, 0.25	0.017
PNEUMONIA	Pneumonias (Asthma/COPD co-morbidities)	Binary	Respiratory	194174	2668	191506	-2.29	-4.82, 0.25	0.017
4100_irnt	Ankle spacing width (left)	Continuous	Physical measures	61557	NA	NA	0.36	0.06, 0.66	0.019
20002_1264	Non-cancer illness code, self-reported: epilepsy	Binary	Neurological	194153	1517	192636	-3.37	-7.79, 1.06	0.019
J44	Diagnoses - main ICD10: J44 Other chronic obstructive pulmonary disease	Binary	Respiratory	194174	690	193484	-10.09	-49.91, 29.74	0.02
20002_1657	Non-cancer illness code, self-reported: septicaemia / sepsis	Binary	Infectious diseases	194153	103	194050	4.58	2.25, 6.91	0.021
R17	Diagnoses - main ICD10: R17 Unspecified jaundice	Binary	Symptoms	194174	146	194028	4.11	1.91, 6.31	0.022
N90	Diagnoses - main ICD10: N90 Other noninflammatory disorders of vulva and perineum	Binary	Genitourinary	194174	1077	193097	2.05	0.68, 3.42	0.022
20002_1495	Non-cancer illness code, self-reported: lymphoedema	Binary	Circulatory	194153	152	194001	4.03	1.83, 6.23	0.023
3144_irnt	Heel Broadband ultrasound attenuation, direct entry	Continuous	Physical measures	111160	NA	NA	0.25	0.03, 0.47	0.023
N36	Diagnoses - main ICD10: N36 Other disorders of urethra	Binary	Genitourinary	194174	228	193946	3.57	1.51, 5.62	0.024
5256_irnt	Corneal hysteresis (right)	Continuous	Physical measures	40769	NA	NA	0.43	0.06, 0.80	0.024
30670_irnt	Urea (quantile)	Continuous	Biomarkers	184888	NA	NA	-0.19	-0.35, -0.02	0.024
30050_irnt	Mean corpuscular haemoglobin	Continuous	Biomarkers	188074	NA	NA	0.2	0.03, 0.36	0.024
K11_CHRONGASTR	Chronic gastritis	Binary	Digestive	194174	1028	193146	-4.34	-11.22, 2.54	0.025
20447	Depression possibly related to stressful or traumatic event	Binary	Mental health	42222	33062	9160	-0.97	-1.76, -0.17	0.025
4581	Financial situation satisfaction	Ordinal	Mental health	63897	NA	NA	0.31	0.04, 0.58	0.025
1950	Sensitivity / hurt feelings	Binary	Mental health	188917	121689	67228	0.41	0.04, 0.77	0.025
2227	Other eye problems	Binary	Sense organs	193638	27973	165665	0.51	0.08, 0.95	0.027
K35	Diagnoses - main ICD10: K35 Acute appendicitis	Binary	Digestive	194174	1204	192970	-3.71	-9.19, 1.77	0.028
H33	Diagnoses - main ICD10: H33 Retinal detachments and breaks	Binary	Sense organs	194174	1090	193084	-4	-10.21, 2.20	0.029
K11_APPENDIX	Diseases of appendix	Binary	Digestive	194174	1501	192673	-3.01	-7.07, 1.05	0.03
R51	Diagnoses - main ICD10: R51 Headache	Binary	Symptoms	194174	2668	191506	1.36	0.30, 2.41	0.031
30130_irnt	Monocyte count	Continuous	Biomarkers	187758	NA	NA	0.19	0.02, 0.36	0.032
K11_ADHE	Intestinal adhesions without obstruction	Binary	Digestive	194174	386	193788	Not applicable	Not applicable	0.032
M13_TRIGGERFINGER	Trigger finger	Binary	Musculoskeletal	194174	1188	192986	-3.52	-8.72, 1.68	0.033
30060_irnt	Mean corpuscular haemoglobin concentration	Continuous	Biomarkers	188072	NA	NA	0.18	0.01, 0.36	0.033
30080_irnt	Platelet count	Continuous	Biomarkers	188075	NA	NA	-0.18	-0.35, -0.01	0.033
M20	Diagnoses - main ICD10: M20 Acquired deformities of fingers and toes	Binary	Musculoskeletal	194174	6613	187561	0.9	0.15, 1.66	0.034
M65	Diagnoses - main ICD10: M65 Synovitis and tenosynovitis	Binary	Musculoskeletal	194174	1704	192470	-2.69	-6.27, 0.88	0.035
COPD_EARLYANDLATER	COPD, early/later onset	Binary	Respiratory	194174	861	193313	-4.47	-12.25, 3.30	0.037
R20	Diagnoses - main ICD10: R20 Disturbances of skin sensation	Binary	Symptoms	194174	537	193637	2.48	0.74, 4.22	0.037
G40	Diagnoses - main ICD10: G40 Epilepsy	Binary	Neurological	194174	334	193840	Not applicable	Not applicable	0.037
20001_1022	Cancer code, self-reported: colon cancer/sigmoid cancer	Binary	Neoplasms	194153	514	193639	-8.18	-34.02, 17.67	0.038
F5_DEPRESSIO	Depression	Binary	Mental health	194174	630	193544	-6.04	-19.58, 7.51	0.039
H7_RETINALDETACH	Retinal detachments and breaks	Binary	Sense organs	194174	1240	192934	-3.22	-7.93, 1.49	0.039
20498	Felt very upset when reminded of stressful experience in past month	Ordinal	Mental health	65995	NA	NA	-0.27	-0.52, -0.01	0.04
20002_1535	Non-cancer illness code, self-reported: scoliosis	Binary	Musculoskeletal	194153	187	193966	3.52	1.27, 5.77	0.041
30250_irnt	Reticulocyte count	Continuous	Biomarkers	184923	NA	NA	0.18	0.01, 0.35	0.041
L12_ACTINKERA	Actinic keratosis	Binary	Dermatologic	194174	663	193511	2.23	0.58, 3.88	0.042
5160_irnt	3mm regularity index (right)	Continuous	Physical measures	39755	NA	NA	-0.39	-0.76, -0.01	0.042
20446	Ever had prolonged feelings of sadness or depression	Binary	Mental health	65924	41535	24389	-0.62	-1.21, -0.03	0.042
I9_RHEUVALV	Rheumatic valve diseases	Binary	Circulatory	194174	194	193980	3.44	1.18, 5.69	0.044
L72	Diagnoses - main ICD10: L72 Follicular cysts of skin and subcutaneous tissue	Binary	Dermatologic	194174	3453	190721	-1.57	-3.45, 0.31	0.045
20002_1633	Non-cancer illness code, self-reported: fracture upper arm / humerus / elbow	Binary	Injuries and poisonings	194153	313	193840	2.9	0.88, 4.93	0.045
E83	Diagnoses - main ICD10: E83 Disorders of mineral metabolism	Binary	Endocrine	194174	289	193885	3.14	1.00, 5.29	0.046
I67	Diagnoses - main ICD10: I67 Other cerebrovascular diseases	Binary	Circulatory	194174	206	193968	3.46	1.17, 5.74	0.047
J18	Diagnoses - main ICD10: J18 Pneumonia, organism unspecified	Binary	Respiratory	194174	2095	192079	-2.31	-5.42, 0.79	0.048
ENDOMETRIOSIS_OVARY	Endometriosis of ovary	Binary	Genitourinary	194174	386	193788	-11.83	-87.57, 63.91	0.05
20481	Self-harmed in past year	Binary	Mental health	3491	305	3186	-8.96	-40.74, 22.82	0.05
I9_RHEUFEV	Rheumatic fever incl heart disease	Binary	Circulatory	194174	198	193976	3.35	1.07, 5.63	0.05
I34	Diagnoses - main ICD10: I34 Nonrheumatic mitral valve disorders	Binary	Circulatory	194174	203	193971	3.38	1.06, 5.70	0.053
20002_1406	Non-cancer illness code, self-reported: muscle or soft tissue injuries	Binary	Musculoskeletal	194153	1024	193129	1.8	0.33, 3.28	0.054
R39	Diagnoses - main ICD10: R39 Other symptoms and signs involving the urinary system	Binary	Symptoms	194174	890	193284	1.94	0.37, 3.51	0.054
K11_BARRET	Barret oesophagus	Binary	Digestive	194174	605	193569	-5.32	-16.82, 6.19	0.056
20002_1533	Non-cancer illness code, self-reported: disc degeneration	Binary	Musculoskeletal	194153	371	193782	2.64	0.65, 4.63	0.057
5108_irnt	3mm asymmetry angle (right)	Continuous	Physical measures	39745	NA	NA	0.37	-0.02, 0.75	0.06
6159_1	Pain type(s) experienced in last month: Headache	Binary	Symptoms	193727	45348	148379	0.36	-0.01, 0.74	0.061
20002_1571	Non-cancer illness code, self-reported: chickenpox	Binary	Infectious diseases	194153	818	193335	1.93	0.32, 3.53	0.061
20002_1482	Non-cancer illness code, self-reported: chronic fatigue syndrome	Binary	Symptoms	194153	1208	192945	1.64	0.22, 3.06	0.062
1180	Morning/evening person (chronotype)	Ordinal	Neurological	177604	NA	NA	0.15	-0.01, 0.31	0.064
S81	Diagnoses - main ICD10: S81 Open wound of lower leg	Binary	Injuries and poisonings	194174	129	194045	3.79	1.20, 6.39	0.064
20497	Repeated disturbing thoughts of stressful experience in past month	Ordinal	Mental health	66006	NA	NA	-0.22	-0.45, 0.01	0.064
20514	Recent lack of interest or pleasure in doing things	Ordinal	Mental health	65901	NA	NA	-0.16	-0.32, 0.01	0.066
K02	Diagnoses - main ICD10: K02 Dental caries	Binary	Digestive	194174	1055	193119	1.75	0.22, 3.28	0.068
20002_1223	Non-cancer illness code, self-reported: type 2 diabetes	Binary	Endocrine	194153	880	193273	1.82	0.23, 3.41	0.07
30150	Eosinophill count	Ordinal	Biomarkers	187758	NA	NA	-0.12	-0.24, 0.01	0.07
4119_irnt	Ankle spacing width (right)	Continuous	Physical measures	61553	NA	NA	0.28	-0.02, 0.58	0.071
5257_irnt	Corneal resistance factor (right)	Continuous	Physical measures	40769	NA	NA	0.34	-0.03, 0.72	0.071
XV_PREGNANCY_BIRTH	Pregnancy, childbirth and the puerperium	Binary	Obstetric	194174	11958	182216	0.53	-0.02, 1.07	0.072
2010	Suffer from 'nerves'	Binary	Mental health	186332	39046	147286	0.37	-0.02, 0.77	0.072
M13_OTHERJOINT	#Other joint disorders	Binary	Musculoskeletal	194174	15817	178357	0.53	-0.02, 1.08	0.073
O70	Diagnoses - main ICD10: O70 Perineal laceration during delivery	Binary	Obstetric	194174	3077	191097	1.04	0.03, 2.04	0.074
G6_EPIPAROX	Episodal and paroxysmal disorders	Binary	Neurological	194174	2338	191836	-1.72	-4.07, 0.63	0.074
I9_CARDMPRI	Cardiomyopathies, Primary/intrinsic	Binary	Circulatory	194174	102	194072	3.91	1.16, 6.67	0.075
C79	Diagnoses - main ICD10: C79 Secondary malignant neoplasm of other sites	Binary	Neoplasms	194174	598	193576	2.19	0.32, 4.06	0.076
5518	Leg pain on walking : effect of standing still	Binary	Symptoms	11770	4847	6923	1.15	-0.11, 2.40	0.077
78_irnt	Heel bone mineral density (BMD) T-score, automated	Continuous	Physical measures	111163	NA	NA	0.19	-0.02, 0.41	0.078
3147_irnt	Heel quantitative ultrasound index (QUI), direct entry	Continuous	Physical measures	111163	NA	NA	0.19	-0.02, 0.41	0.078
47_irnt	Hand grip strength (right)	Continuous	Physical measures	193305	NA	NA	-0.14	-0.30, 0.02	0.079
2306	Weight change compared with 1 year ago	Ordinal	Others	191038	NA	NA	-0.1	-0.22, 0.01	0.079
3148_irnt	Heel bone mineral density (BMD)	Continuous	Physical measures	111152	NA	NA	0.19	-0.02, 0.41	0.08
N13	Diagnoses - main ICD10: N13 Obstructive and reflux uropathy	Binary	Genitourinary	194174	520	193654	-5.67	-19.85, 8.51	0.08
1920	Mood swings	Binary	Mental health	189711	89409	100302	-0.3	-0.64, 0.04	0.082
5157_irnt	6mm asymmetry index (left)	Continuous	Physical measures	24316	NA	NA	-0.44	-0.93, 0.06	0.082
H50	Diagnoses - main ICD10: H50 Other strabismus	Binary	Sense organs	194174	355	193819	-9.17	-50.44, 32.09	0.082
H7_STRABOTH	Other strabismus	Binary	Sense organs	194174	374	193800	-7.66	-34.25, 18.94	0.082
N35	Diagnoses - main ICD10: N35 Urethral stricture	Binary	Genitourinary	194174	864	193310	1.79	0.16, 3.43	0.083
20002_1295	Non-cancer illness code, self-reported: joint disorder	Binary	Musculoskeletal	194153	984	193169	-2.96	-7.91, 2.00	0.083
C3_CORPUS_UTERI	Malignant neoplasm of corpus uteri	Binary	Neoplasms	194174	1222	192952	1.53	0.08, 2.98	0.084
L12_OTHERDISSKINANDSUBCUTIS	Other disorders of skin and subcutaneous tissue, not elsewhere classified	Binary	Dermatologic	194174	2308	191866	1.17	0.01, 2.33	0.085
L98	Diagnoses - main ICD10: L98 Other disorders of skin and subcutaneous tissue, not elsewhere classified	Binary	Dermatologic	194174	2246	191928	1.2	0.02, 2.39	0.085
4609_irnt	Longest period of depression	Continuous	Mental health	28870	NA	NA	-0.37	-0.80, 0.05	0.087
30210_irnt	Eosinophill percentage	Continuous	Biomarkers	187760	NA	NA	-0.15	-0.32, 0.02	0.087
5088_irnt	Astigmatism angle (right)	Continuous	Physical measures	41577	NA	NA	0.32	-0.05, 0.70	0.088
M66	Diagnoses - main ICD10: M66 Spontaneous rupture of synovium and tendon	Binary	Musculoskeletal	194174	174	194000	3.2	0.66, 5.74	0.089
L82	Diagnoses - main ICD10: L82 Seborrhoeic keratosis	Binary	Dermatologic	194174	1143	193031	1.57	0.07, 3.07	0.09
M13_DEQUERVAIN	Radial styloid tenosynovitis [de Quervain]	Binary	Musculoskeletal	194174	199	193975	Not applicable	Not applicable	0.09
K11_OTHILEUS	Other or unspecified ileus, impaction or obstruction	Binary	Digestive	194174	729	193445	1.86	0.13, 3.58	0.091
20002_1599	Non-cancer illness code, self-reported: constipation	Binary	Digestive	194153	220	193933	Not applicable	Not applicable	0.091
20002_1242	Non-cancer illness code, self-reported: eye/eyelid problem	Binary	Sense organs	194153	1606	192547	-2.03	-5.09, 1.04	0.092
5832_2	Which eye(s) affected by hypermetropia (long sight): Left eye	Binary	Sense organs	8680	571	8109	-5.02	-16.33, 6.29	0.094
22502	Cough on most days	Binary	Symptoms	50553	6545	44008	-0.91	-2.09, 0.26	0.094
XVIII_MISCFINDINGS	Symptoms, signs and abnormal clinical and laboratory findings, not elsewhere classified	Binary	Symptoms	194174	51381	142793	0.32	-0.05, 0.68	0.095
3062_irnt	Forced vital capacity (FVC)	Continuous	Physical measures	178465	NA	NA	0.13	-0.02, 0.29	0.095
H25	Diagnoses - main ICD10: H25 Senile cataract	Binary	Sense organs	194174	3569	190605	0.96	-0.05, 1.98	0.096
I77	Diagnoses - main ICD10: I77 Other disorders of arteries and arterioles	Binary	Circulatory	194174	199	193975	3.17	0.59, 5.75	0.096
J02	Diagnoses - main ICD10: J02 Acute pharyngitis	Binary	Respiratory	194174	176	193998	Not applicable	Not applicable	0.098
K04	Diagnoses - main ICD10: K04 Diseases of pulp and periapical tissues	Binary	Digestive	194174	985	193189	-2.82	-7.71, 2.07	0.1
2149	Lifetime number of sexual partners	Ordinal	Others	160093	NA	NA	0.12	-0.02, 0.26	0.1
I9_ANEURYSM	Cerebral aneurysm, nonruptured	Binary	Circulatory	194174	146	194028	3.29	0.61, 5.98	0.1
R04	Diagnoses - main ICD10: R04 Haemorrhage from respiratory passages	Binary	Symptoms	194174	1139	193035	1.54	0.01, 3.06	0.1
20002_1294	Non-cancer illness code, self-reported: back problem	Binary	Musculoskeletal	194153	3317	190836	-1.25	-3.01, 0.50	0.1
R52	Diagnoses - main ICD10: R52 Pain, not elsewhere classified	Binary	Symptoms	194174	186	193988	Not applicable	Not applicable	0.1
20021_irnt	Speech-reception-threshold (SRT) estimate (right)	Continuous	Physical measures	61494	NA	NA	0.24	-0.05, 0.53	0.1
M21	Diagnoses - main ICD10: M21 Other acquired deformities of limbs	Binary	Musculoskeletal	194174	345	193829	2.48	0.26, 4.70	0.1
20002_1454	Non-cancer illness code, self-reported: blistering/desquamating skin disorder	Binary	Dermatologic	194153	286	193867	-9.93	-64.18, 44.33	0.1
D3_ANAEMIA_IRONDEF	Iron deficiency anaemia	Binary	Hematopoietic	194174	2366	191808	-1.52	-3.74, 0.71	0.1
D50	Diagnoses - main ICD10: D50 Iron deficiency anaemia	Binary	Hematopoietic	194174	2046	192128	-1.82	-4.58, 0.95	0.1
20463	Ever heard an un-real voice	Binary	Mental health	65812	1201	64611	-2.41	-6.38, 1.57	0.11
R26	Diagnoses - main ICD10: R26 Abnormalities of gait and mobility	Binary	Symptoms	194174	165	194009	Not applicable	Not applicable	0.11
20002_1653	Non-cancer illness code, self-reported: fracture fibula	Binary	Injuries and poisonings	194153	123	194030	3.45	0.64, 6.27	0.11
3773	Knee pain for 3+ months	Binary	Symptoms	39354	31558	7796	0.87	-0.27, 2.01	0.11
N72	Diagnoses - main ICD10: N72 Inflammatory disease of cervix uteri	Binary	Genitourinary	194174	370	193804	2.33	0.18, 4.48	0.11
30140_irnt	Neutrophill count	Continuous	Biomarkers	187758	NA	NA	0.14	-0.03, 0.31	0.11
I83	Diagnoses - main ICD10: I83 Varicose veins of lower extremities	Binary	Circulatory	194174	5896	188278	0.74	-0.09, 1.57	0.11
S63	Diagnoses - main ICD10: S63 Dislocation, sprain and strain of joints and ligaments at wrist and hand level	Binary	Injuries and poisonings	194174	176	193998	Not applicable	Not applicable	0.11
F32	Diagnoses - main ICD10: F32 Depressive episode	Binary	Mental health	194174	405	193769	-7.25	-32.71, 18.21	0.11
6150_1	Vascular/heart problems diagnosed by doctor: Heart attack	Binary	Circulatory	193757	1567	192190	-1.92	-4.94, 1.10	0.11
4728	Leg pain on walking	Binary	Symptoms	63606	13910	49696	0.56	-0.10, 1.22	0.11
20002_1222	Non-cancer illness code, self-reported: type 1 diabetes	Binary	Endocrine	194153	158	193995	3.15	0.48, 5.83	0.11
4244_irnt	Mean signal-to-noise ratio (SNR), (right)	Continuous	Physical measures	62490	NA	NA	0.24	-0.05, 0.53	0.11
20002_1462	Non-cancer illness code, self-reported: crohns disease	Binary	Digestive	194153	625	193528	1.89	0.04, 3.74	0.11
20002_1067	Non-cancer illness code, self-reported: peripheral vascular disease	Binary	Circulatory	194153	398	193755	-5.65	-21.12, 9.82	0.11
20002_1436	Non-cancer illness code, self-reported: headaches (not migraine)	Binary	Symptoms	194153	1867	192286	-1.71	-4.33, 0.92	0.11
M13_SPONDYLOPATHY	#Spondylopathies	Binary	Musculoskeletal	194174	2402	191772	1.07	-0.09, 2.24	0.11
5119_irnt	3mm cylindrical power (left)	Continuous	Physical measures	40300	NA	NA	0.31	-0.07, 0.69	0.11
20002_1505	Non-cancer illness code, self-reported: haemorrhoids / piles	Binary	Digestive	194153	357	193796	-6.29	-25.51, 12.93	0.11
20508	Recent trouble concentrating on things	Ordinal	Mental health	66015	NA	NA	-0.13	-0.30, 0.03	0.11
R10	Diagnoses - main ICD10: R10 Abdominal and pelvic pain	Binary	Symptoms	194174	13028	181146	0.51	-0.09, 1.11	0.12
20474	Ever believed in un-real communications or signs	Binary	Mental health	65942	448	65494	-5.1	-18.00, 7.81	0.12
4803_14	Tinnitus: Yes, but not now, but have in the past	Binary	Sense organs	63180	6973	56207	-0.82	-1.94, 0.29	0.12
M13_CARTILAGE	Other articular cartilage disorders	Binary	Musculoskeletal	194174	188	193986	Not applicable	Not applicable	0.12
5375_irnt	Longest period of unenthusiasm / disinterest	Continuous	Mental health	18563	NA	NA	-0.42	-0.95, 0.11	0.12
D23	Diagnoses - main ICD10: D23 Other benign neoplasms of skin	Binary	Neoplasms	194174	1831	192343	1.2	-0.11, 2.52	0.12
K85	Diagnoses - main ICD10: K85 Acute pancreatitis	Binary	Digestive	194174	644	193530	1.86	-0.02, 3.74	0.12
L12_HYPETROPHICSCAR	Hypertrophic scar	Binary	Dermatologic	194174	106	194068	3.53	0.55, 6.50	0.12
L12_DERMATITISNAS	Other and unspecified dermatitis	Binary	Dermatologic	194174	181	193993	Not applicable	Not applicable	0.12
L30	Diagnoses - main ICD10: L30 Other dermatitis	Binary	Dermatologic	194174	175	193999	Not applicable	Not applicable	0.12
G6_DEMYEL	Demyelenating diseases of the central nervous system	Binary	Neurological	194174	539	193635	-3.96	-12.60, 4.69	0.12
4803_12	Tinnitus: Yes, now a lot of the time	Binary	Sense organs	63180	1349	61831	1.36	-0.12, 2.84	0.12
20432	Ongoing behavioural or miscellanous addiction	Binary	Mental health	547	277	270	6.91	-7.25, 21.08	0.12
6148_3	Eye problems/disorders: Injury or trauma resulting in loss of vision	Binary	Sense organs	63329	802	62527	-2.87	-8.20, 2.47	0.12
D36	Diagnoses - main ICD10: D36 Benign neoplasm of other and unspecified sites	Binary	Neoplasms	194174	285	193889	-8.78	-50.64, 33.07	0.13
20002_1573	Non-cancer illness code, self-reported: shingles	Binary	Infectious diseases	194153	183	193970	2.89	0.25, 5.54	0.13
1940	Irritability	Binary	Mental health	185252	47654	137598	0.3	-0.08, 0.67	0.13
AB1_INTESTINAL_INFECTIONS	Intestinal infectious diseases	Binary	Infectious diseases	194174	2524	191650	-1.35	-3.42, 0.71	0.13
M13_ENTESOPATHYLOW	Enthesopathies of lower limb, excluding foot	Binary	Musculoskeletal	194174	157	194017	Not applicable	Not applicable	0.13
M76	Diagnoses - main ICD10: M76 Enthesopathies of lower limb, excluding foot	Binary	Musculoskeletal	194174	150	194024	Not applicable	Not applicable	0.13
KNEE_ARTHROSIS	Gonarthrosis [arthrosis of knee](FG)	Binary	Musculoskeletal	194174	6081	188093	-0.82	-1.98, 0.35	0.13
M17	Diagnoses - main ICD10: M17 Gonarthrosis [arthrosis of knee]	Binary	Musculoskeletal	194174	5828	188346	-0.86	-2.08, 0.37	0.13
30530_irnt	Sodium in urine	Continuous	Biomarkers	187478	NA	NA	-0.13	-0.30, 0.04	0.13
46_irnt	Hand grip strength (left)	Continuous	Physical measures	193280	NA	NA	-0.12	-0.28, 0.04	0.13
6149_5	Mouth/teeth dental problems: Toothache	Binary	Digestive	193456	6999	186457	-0.76	-1.83, 0.32	0.13
5386	Number of unenthusiastic/disinterested episodes	Ordinal	Mental health	17682	NA	NA	0.37	-0.11, 0.84	0.13
5855_2	Which eye(s) affected by astigmatism: Left eye	Binary	Sense organs	5876	1017	4859	-2.58	-6.89, 1.73	0.13
20002_1466	Non-cancer illness code, self-reported: gout	Binary	Musculoskeletal	194153	377	193776	2.2	0.01, 4.40	0.13
M13_LATERALEPICOND	Lateral epicondylitis	Binary	Musculoskeletal	194174	300	193874	-7.05	-32.48, 18.38	0.13
20002_1075	Non-cancer illness code, self-reported: heart attack/myocardial infarction	Binary	Circulatory	194153	1567	192586	-1.78	-4.70, 1.13	0.13
I9_STR	Stroke, excluding SAH	Binary	Circulatory	194174	1316	192858	-2	-5.36, 1.36	0.13
6156_14	Manic/hyper symptoms: I was more creative or had more ideas than usual	Binary	Mental health	13068	1238	11830	1.48	-0.19, 3.15	0.13
30040_irnt	Mean corpuscular volume	Continuous	Biomarkers	188075	NA	NA	0.13	-0.04, 0.30	0.13
20458	General happiness	Ordinal	Mental health	65691	NA	NA	-0.18	-0.40, 0.05	0.13
M15	Diagnoses - main ICD10: M15 Polyarthrosis	Binary	Musculoskeletal	194174	770	193404	1.73	-0.10, 3.55	0.13
O63	Diagnoses - main ICD10: O63 Long labour	Binary	Obstetric	194174	1060	193114	-2.26	-6.22, 1.70	0.13
22127	Doctor diagnosed asthma	Binary	Respiratory	50553	6715	43838	-0.81	-1.94, 0.33	0.13
I9_CARDMYO	Cardiomyopathy	Binary	Circulatory	194174	116	194058	3.36	0.40, 6.32	0.13
5135_irnt	3mm strong meridian (left)	Continuous	Physical measures	40300	NA	NA	-0.29	-0.67, 0.09	0.13
23110_irnt	Impedance of arm (left)	Continuous	Physical measures	190974	NA	NA	0.13	-0.04, 0.30	0.13
K59	Diagnoses - main ICD10: K59 Other functional intestinal disorders	Binary	Digestive	194174	2464	191710	1.05	-0.16, 2.26	0.13
30300_irnt	High light scatter reticulocyte count	Continuous	Biomarkers	184923	NA	NA	0.13	-0.04, 0.30	0.13
20002_1276	Non-cancer illness code, self-reported: diabetic eye disease	Binary	Endocrine	194153	248	193905	2.55	0.07, 5.03	0.14
C77	Diagnoses - main ICD10: C77 Secondary and unspecified malignant neoplasm of lymph nodes	Binary	Neoplasms	194174	408	193766	-5.33	-20.13, 9.48	0.14
N87	Diagnoses - main ICD10: N87 Dysplasia of cervix uteri	Binary	Genitourinary	194174	1102	193072	1.42	-0.15, 2.99	0.14
4803_13	Tinnitus: Yes, now some of the time	Binary	Sense organs	63180	5302	57878	0.75	-0.16, 1.67	0.14
5265_irnt	Corneal resistance factor (left)	Continuous	Physical measures	40691	NA	NA	0.29	-0.09, 0.66	0.14
E4_DM2	Type 2 diabetes	Binary	Endocrine	194174	271	193903	-7.83	-40.52, 24.85	0.14
20002_1542	Non-cancer illness code, self-reported: fibromyalgia	Binary	Musculoskeletal	194153	463	193690	2.01	-0.08, 4.09	0.14
5116_irnt	3mm cylindrical power (right)	Continuous	Physical measures	40236	NA	NA	0.29	-0.09, 0.67	0.14
E11	Diagnoses - main ICD10: E11 Non-insulin-dependent diabetes mellitus	Binary	Endocrine	194174	214	193960	Not applicable	Not applicable	0.14
N39	Diagnoses - main ICD10: N39 Other disorders of urinary system	Binary	Genitourinary	194174	7355	186819	-0.73	-1.79, 0.33	0.14
2734	Number of live births	Ordinal	Obstetric	193953	NA	NA	-0.09	-0.21, 0.03	0.14
K44	Diagnoses - main ICD10: K44 Diaphragmatic hernia	Binary	Digestive	194174	4980	189194	0.75	-0.16, 1.66	0.14
R91	Diagnoses - main ICD10: R91 Abnormal findings on diagnostic imaging of lung	Binary	Symptoms	194174	527	193647	-3.82	-12.35, 4.72	0.14
H7_GLAUCPRIMOPEN	Primary open-angle glaucoma	Binary	Sense organs	194174	233	193941	2.59	0.05, 5.12	0.14
20002_1453	Non-cancer illness code, self-reported: psoriasis	Binary	Dermatologic	194153	1924	192229	1.11	-0.18, 2.39	0.14
PRIM_KNEEARTHROSIS	Primary gonarthrosis, bilateral	Binary	Musculoskeletal	194174	402	193772	-4.74	-16.94, 7.46	0.14
30170	Nucleated red blood cell count	Ordinal	Biomarkers	187752	NA	NA	0.02	-0.01, 0.05	0.14
20002_1634	Non-cancer illness code, self-reported: fracture forearm / wrist	Binary	Injuries and poisonings	194153	332	193821	-5.77	-23.24, 11.70	0.14
O72	Diagnoses - main ICD10: O72 Postpartum haemorrhage	Binary	Obstetric	194174	307	193867	-6.27	-26.80, 14.27	0.14
398	Number of correct matches in round	Ordinal	Cognitive function	193902	NA	NA	-0.03	-0.07, 0.01	0.14
S72	Diagnoses - main ICD10: S72 Fracture of femur	Binary	Injuries and poisonings	194174	1071	193103	-2.23	-6.25, 1.79	0.14
C3_OVARY	Malignant neoplasm of ovary	Binary	Neoplasms	194174	844	193330	-2.56	-7.41, 2.29	0.15
20536_0	Weight change during worst episode of depression: Stayed about the same or was on a diet	Binary	Mental health	36575	11764	24811	0.61	-0.19, 1.42	0.15
M13_MYALGIA	Myalgia	Binary	Musculoskeletal	194174	154	194020	Not applicable	Not applicable	0.15
M13_ROTATORCUFF	Rotator cuff syndrome	Binary	Musculoskeletal	194174	1045	193129	-2.2	-6.18, 1.77	0.15
6020_32	Completion status of test: Participant reported chest-pain and/or other discomfort	Binary	Physical measures	28840	154	28686	Not applicable	Not applicable	0.15
20002_1257	Non-cancer illness code, self-reported: trapped nerve/compressed nerve	Binary	Neurological	194153	522	193631	1.88	-0.15, 3.90	0.15
20002_1529	Non-cancer illness code, self-reported: dry eyes	Binary	Sense organs	194153	395	193758	2.09	-0.12, 4.30	0.15
6020_1	Completion status of test: Fully completed	Binary	Physical measures	28840	26125	2715	1.32	-0.74, 3.38	0.15
20471	Ever seen an un-real vision	Binary	Mental health	65395	2371	63024	-1.35	-3.53, 0.82	0.15
20122	Bipolar disorder status	Binary	Mental health	507	274	233	5.89	-6.02, 17.80	0.15
2257	Hearing difficulty/problems with background noise	Binary	Sense organs	190120	62174	127946	0.26	-0.09, 0.61	0.15
94_irnt	Diastolic blood pressure, manual reading	Continuous	Physical measures	17102	NA	NA	0.42	-0.16, 1.00	0.15
5161_irnt	6mm regularity index (right)	Continuous	Physical measures	24611	NA	NA	-0.34	-0.81, 0.13	0.15
20002_1143	Non-cancer illness code, self-reported: gastritis/gastric erosions	Binary	Digestive	194153	314	193839	2.25	-0.12, 4.63	0.15
6032_irnt	Maximum workload during fitness test	Continuous	Physical measures	28833	NA	NA	0.27	-0.10, 0.65	0.16
5264_irnt	Corneal hysteresis (left)	Continuous	Physical measures	40691	NA	NA	0.27	-0.10, 0.64	0.16
III_BLOOD_IMMUN	Diseases of the blood and blood-forming organs and certain disorders involving the immune mechanism	Binary	Hematopoietic	194174	5840	188334	-0.77	-1.95, 0.41	0.16
R31	Diagnoses - main ICD10: R31 Unspecified haematuria	Binary	Symptoms	194174	4864	189310	-0.86	-2.18, 0.47	0.16
20485	Ever contemplated self-harm	Ordinal	Mental health	65820	NA	NA	0.12	-0.05, 0.30	0.16
20506	Recent feelings or nervousness or anxiety	Ordinal	Mental health	65805	NA	NA	-0.14	-0.34, 0.06	0.16
20002_1111	Non-cancer illness code, self-reported: asthma	Binary	Respiratory	194153	23961	170192	-0.38	-0.93, 0.17	0.16
D13	Diagnoses - main ICD10: D13 Benign neoplasm of other and ill-defined parts of digestive system	Binary	Neoplasms	194174	384	193790	-5.11	-19.65, 9.44	0.16
20002_1528	Non-cancer illness code, self-reported: macular degeneration	Binary	Sense organs	194153	136	194017	Not applicable	Not applicable	0.16
G6_POLYNEU	Polyneuropathies and other disorders of the peripheral nervous system	Binary	Neurological	194174	215	193959	2.57	-0.09, 5.22	0.16
D16	Diagnoses - main ICD10: D16 Benign neoplasm of bone and articular cartilage	Binary	Neoplasms	194174	128	194046	Not applicable	Not applicable	0.16
H11	Diagnoses - main ICD10: H11 Other disorders of conjunctiva	Binary	Sense organs	194174	259	193915	-7.36	-37.61, 22.90	0.16
H7_OTHERCONJ	Other disorders of conjunctiva	Binary	Sense organs	194174	270	193904	-6.57	-30.29, 17.15	0.16
R29	Diagnoses - main ICD10: R29 Other symptoms and signs involving the nervous and musculoskeletal systems	Binary	Symptoms	194174	457	193717	2	-0.21, 4.21	0.16
L02	Diagnoses - main ICD10: L02 Cutaneous abscess, furuncle and carbuncle	Binary	Dermatologic	194174	780	193394	1.58	-0.26, 3.41	0.16
30240_irnt	Reticulocyte percentage	Continuous	Biomarkers	184923	NA	NA	0.12	-0.05, 0.29	0.16
R47	Diagnoses - main ICD10: R47 Speech disturbances, not elsewhere classified	Binary	Symptoms	194174	126	194048	Not applicable	Not applicable	0.16
20002_1421	Non-cancer illness code, self-reported: meniere's disease	Binary	Sense organs	194153	632	193521	1.68	-0.26, 3.61	0.16
H7_EYELIDNAS	Other specified and unspecified disorders of eyelid	Binary	Sense organs	194174	1272	192902	-1.83	-5.12, 1.45	0.17
20002_1381	Non-cancer illness code, self-reported: systemic lupus erythematosis/sle	Binary	Musculoskeletal	194153	359	193794	-4.72	-17.59, 8.14	0.17
20151_irnt	Forced vital capacity (FVC), Best measure	Continuous	Physical measures	144852	NA	NA	0.12	-0.05, 0.29	0.17
S83	Diagnoses - main ICD10: S83 Dislocation, sprain and strain of joints and ligaments of knee	Binary	Injuries and poisonings	194174	208	193966	2.58	-0.11, 5.27	0.17
L12_PIGMENTNAS	Other and unspecified disorders of pigmentation	Binary	Dermatologic	194174	108	194066	3.24	0.08, 6.40	0.17
K11_OTHGASTR	Other gastritis (incl. Duodenitis)	Binary	Digestive	194174	6099	188075	0.63	-0.20, 1.45	0.17
G45	Diagnoses - main ICD10: G45 Transient cerebral ischaemic attacks and related syndromes	Binary	Neurological	194174	706	193468	-2.93	-9.10, 3.24	0.17
F31	Diagnoses - main ICD10: F31 Bipolar affective disorder	Binary	Mental health	194174	222	193952	-11.97	-123.87, 99.94	0.17
20002_1077	Non-cancer illness code, self-reported: heart arrhythmia	Binary	Circulatory	194153	987	193166	1.38	-0.29, 3.05	0.17
20002_1561	Non-cancer illness code, self-reported: raynaud's phenomenon/disease	Binary	Circulatory	194153	281	193872	-5.96	-25.86, 13.95	0.17
I9_CORATHER	Coronary atherosclerosis	Binary	Circulatory	194174	3326	190848	-1.01	-2.66, 0.63	0.17
T88	Diagnoses - main ICD10: T88 Other complications of surgical and medical care, not elsewhere classified	Binary	Injuries and poisonings	194174	121	194053	Not applicable	Not applicable	0.17
2453	Cancer diagnosed by doctor	Binary	Neoplasms	193369	17959	175410	0.39	-0.15, 0.92	0.17
5132_irnt	3mm strong meridian (right)	Continuous	Physical measures	40236	NA	NA	-0.26	-0.64, 0.12	0.17
C16	Diagnoses - main ICD10: C16 Malignant neoplasm of stomach	Binary	Neoplasms	194174	115	194059	Not applicable	Not applicable	0.17
20002_1562	Non-cancer illness code, self-reported: food intolerance	Binary	Digestive	194153	103	194050	3.27	0.05, 6.48	0.17
NAFLD	Nonalcoholic fatty liver disease	Binary	Digestive	194174	126	194048	3.04	-0.04, 6.12	0.17
A09	Diagnoses - main ICD10: A09 Diarrhoea and gastro-enteritis of presumed infectious origin	Binary	Infectious diseases	194174	1347	192827	-1.98	-5.69, 1.72	0.17
20128	Number of fluid intelligence questions attempted within time limit	Ordinal	Cognitive function	62810	NA	NA	-0.18	-0.44, 0.08	0.18
M13_OTHCONN	#Other systemic involvement of connective tissue	Binary	Musculoskeletal	194174	172	194002	-16.5	-390.54, 357.54	0.18
E4_DM1NOCOMP	Type 1 diabetes without complications	Binary	Endocrine	194174	117	194057	3.11	-0.02, 6.25	0.18
20002_1289	Non-cancer illness code, self-reported: schizophrenia	Binary	Mental health	194153	129	194024	Not applicable	Not applicable	0.18
M35	Diagnoses - main ICD10: M35 Other systemic involvement of connective tissue	Binary	Musculoskeletal	194174	157	194017	Not applicable	Not applicable	0.18
6150_4	Vascular/heart problems diagnosed by doctor: High blood pressure	Binary	Circulatory	193757	46281	147476	0.26	-0.11, 0.63	0.18
I9_STR_EXH	Ischaemic Stroke, excluding all haemorrhages	Binary	Circulatory	194174	1122	193052	-1.91	-5.47, 1.65	0.18
D28	Diagnoses - main ICD10: D28 Benign neoplasm of other and unspecified female genital organs	Binary	Neoplasms	194174	132	194042	Not applicable	Not applicable	0.18
I44	Diagnoses - main ICD10: I44 Atrioventricular and left bundle-branch block	Binary	Circulatory	194174	214	193960	2.62	-0.18, 5.42	0.18
20002_1446	Non-cancer illness code, self-reported: anaemia	Binary	Hematopoietic	194153	428	193725	-3.82	-13.18, 5.55	0.18
M13_CALCIFICTEND	Calcific tendinitis of shoulder	Binary	Musculoskeletal	194174	119	194055	Not applicable	Not applicable	0.18
D32	Diagnoses - main ICD10: D32 Benign neoplasm of meninges	Binary	Neoplasms	194174	252	193922	2.42	-0.23, 5.07	0.18
2463	Fractured/broken bones in last 5 years	Binary	Injuries and poisonings	193291	20242	173049	0.36	-0.15, 0.87	0.18
I84	Diagnoses - main ICD10: I84 Haemorrhoids	Binary	Circulatory	194174	6043	188131	0.63	-0.23, 1.48	0.18
30230	Nucleated red blood cell percentage	Ordinal	Biomarkers	187750	NA	NA	0.02	-0.01, 0.04	0.18
50_irnt	Standing height	Continuous	Physical measures	193785	NA	NA	0.11	-0.05, 0.27	0.18
H7_STRABNAS	Other specified and unspecified strabismus	Binary	Sense organs	194174	120	194054	Not applicable	Not applicable	0.18
20499	Ever sought or received professional help for mental distress	Binary	Mental health	65886	30505	35381	-0.4	-0.99, 0.19	0.18
M13_MUSCLEDISNAS	Other specified disorders of muscle	Binary	Musculoskeletal	194174	128	194046	Not applicable	Not applicable	0.18
OTHER_SYSTCON_FG	Other systemic involvement of connective tissue (FG)	Binary	Musculoskeletal	194174	169	194005	-15.53	-309.85, 278.80	0.18
5855_3	Which eye(s) affected by astigmatism: Both eyes	Binary	Sense organs	5876	3982	1894	1.6	-0.98, 4.18	0.18
G6_CPETAL	Cerebral palsy and other paralytic syndromes	Binary	Neurological	194174	270	193904	-5.86	-25.66, 13.95	0.18
DM_RETINOPAT_NOS	Unclassified diabetic retinopathy	Binary	Endocrine	194174	148	194026	Not applicable	Not applicable	0.18
30000_irnt	White blood cell (leukocyte) count	Continuous	Biomarkers	188074	NA	NA	0.12	-0.05, 0.29	0.18
20002_1478	Non-cancer illness code, self-reported: cervical spondylosis	Binary	Musculoskeletal	194153	1598	192555	-1.51	-4.20, 1.19	0.18
30720_irnt	Cystatin C (quantile)	Continuous	Biomarkers	184994	NA	NA	0.11	-0.05, 0.26	0.18
20002_1560	Non-cancer illness code, self-reported: breast fibroadenoma	Binary	Genitourinary	194153	136	194017	Not applicable	Not applicable	0.18
O46	Diagnoses - main ICD10: O46 Antepartum haemorrhage, not elsewhere classified	Binary	Obstetric	194174	453	193721	1.84	-0.34, 4.02	0.18
20002_1514	Non-cancer illness code, self-reported: cystitis	Binary	Genitourinary	194153	271	193882	2.26	-0.29, 4.81	0.18
L12_SKINSUBCUTISNAS	Other and unspecified disorders of skin and subcutaneous tissue	Binary	Dermatologic	194174	2131	192043	0.96	-0.31, 2.23	0.18
20489	Felt loved as a child	Ordinal	Mental health	65867	NA	NA	-0.19	-0.48, 0.09	0.19
CAMPYLOENTERITIS	Campylobacter enteritis	Binary	Infectious diseases	194174	120	194054	Not applicable	Not applicable	0.19
ICDMAIN_ANY_ENTRY	Any ICDMAIN event in hilmo or causes of death	Binary	Others	194174	153946	40228	0.28	-0.15, 0.71	0.19
20002_1603	Non-cancer illness code, self-reported: rectal prolapse	Binary	Digestive	194153	123	194030	Not applicable	Not applicable	0.19
5156_irnt	3mm asymmetry index (left)	Continuous	Physical measures	39743	NA	NA	-0.26	-0.64, 0.13	0.19
20002_1414	Non-cancer illness code, self-reported: throat or larynx disorder	Binary	Respiratory	194153	178	193975	2.62	-0.25, 5.50	0.19
I9_HYPTENSHR	Hypertensive heart and/or renal disease	Binary	Circulatory	194174	155	194019	2.76	-0.22, 5.73	0.19
6152_8	Blood clot, DVT, bronchitis, emphysema, asthma, rhinitis, eczema, allergy diagnosed by doctor: Asthma	Binary	Circulatory	193832	23917	169915	-0.35	-0.90, 0.19	0.19
K11_OESOBST	Oesophageal obstruction	Binary	Digestive	194174	378	193796	-4.04	-14.60, 6.51	0.19
M06	Diagnoses - main ICD10: M06 Other rheumatoid arthritis	Binary	Musculoskeletal	194174	1014	193160	1.34	-0.37, 3.05	0.19
K11_HERNIA	Hernia	Binary	Digestive	194174	8050	186124	0.52	-0.22, 1.27	0.19
H7_LENS	Disorders of lens	Binary	Sense organs	194174	9415	184759	0.48	-0.20, 1.17	0.19
20002_1293	Non-cancer illness code, self-reported: bone disorder	Binary	Musculoskeletal	194153	589	193564	1.64	-0.39, 3.66	0.19
20154_irnt	Forced expiratory volume in 1-second (FEV1), predicted percentage	Continuous	Physical measures	67510	NA	NA	0.19	-0.10, 0.47	0.19
20002_1523	Non-cancer illness code, self-reported: trigemminal neuralgia	Binary	Neurological	194153	114	194039	Not applicable	Not applicable	0.2
20002_1668	Non-cancer illness code, self-reported: allergy to house dust mite	Binary	Injuries and poisonings	194153	112	194041	Not applicable	Not applicable	0.2
6159_6	Pain type(s) experienced in last month: Hip pain	Binary	Symptoms	193727	25053	168674	-0.34	-0.87, 0.19	0.2
H7_GLAUCNAS	Other and unspecified glaucoma	Binary	Sense organs	194174	289	193885	2.16	-0.37, 4.69	0.2
COLITNONINFNAS	Noninfectious colitis NAS	Binary	Digestive	194174	5474	188700	0.62	-0.26, 1.49	0.2
1970	Nervous feelings	Binary	Mental health	188370	51146	137224	0.25	-0.12, 0.62	0.2
S02	Diagnoses - main ICD10: S02 Fracture of skull and facial bones	Binary	Injuries and poisonings	194174	469	193705	1.79	-0.41, 3.99	0.2
R25	Diagnoses - main ICD10: R25 Abnormal involuntary movements	Binary	Symptoms	194174	118	194056	Not applicable	Not applicable	0.2
20493	Severity of problems due to mania or irritability	Binary	Mental health	15009	4237	10772	0.88	-0.41, 2.18	0.2
STILL_ADULT	Adult-onset Still disease	Binary	Musculoskeletal	194174	1075	193099	1.26	-0.40, 2.91	0.2
5992	ECG, phase duration	Binary	Physical measures	28833	21577	7256	0.71	-0.43, 1.85	0.2
4803_11	Tinnitus: Yes, now most or all of the time	Binary	Sense organs	63180	3037	60143	0.82	-0.33, 1.97	0.2
C_STROKE	STROKE	Binary	Circulatory	194174	2359	191815	-1.14	-3.17, 0.88	0.2
ASTHMA_MEDICATIO_COMORB	Medication related adverse effects	Binary	Respiratory	194174	10462	183712	0.45	-0.21, 1.11	0.2
5107_irnt	3mm strong meridian angle (right)	Continuous	Physical measures	40236	NA	NA	0.25	-0.13, 0.63	0.2
K31	Diagnoses - main ICD10: K31 Other diseases of stomach and duodenum	Binary	Digestive	194174	1439	192735	1.15	-0.39, 2.70	0.2
M13_JOINTOTH	Other specific joint derangements/joint disorders	Binary	Musculoskeletal	194174	4409	189765	0.67	-0.28, 1.63	0.2
G37	Diagnoses - main ICD10: G37 Other demyelinating diseases of central nervous system	Binary	Neurological	194174	127	194047	Not applicable	Not applicable	0.2
M47	Diagnoses - main ICD10: M47 Spondylosis	Binary	Musculoskeletal	194174	1196	192978	1.25	-0.41, 2.90	0.2
I25	Diagnoses - main ICD10: I25 Chronic ischaemic heart disease	Binary	Circulatory	194174	2930	191244	-1.05	-2.89, 0.79	0.2
O02	Diagnoses - main ICD10: O02 Other abnormal products of conception	Binary	Obstetric	194174	1106	193068	1.23	-0.40, 2.86	0.2
G6_NEURODEG	Other degenerative diseases of the nervous system	Binary	Neurological	194174	106	194068	Not applicable	Not applicable	0.2
M13_HALLUXRIGIDUS	Hallux rigidus	Binary	Musculoskeletal	194174	826	193348	-2.16	-6.58, 2.27	0.2
H7_RETINALDETACHBREAK	Retinal detachment with retinal break	Binary	Sense organs	194174	461	193713	-3.27	-11.12, 4.58	0.2
2139_irnt	Age first had sexual intercourse	Continuous	Others	170101	NA	NA	0.11	-0.06, 0.28	0.21
C3_MELANOMA_SKIN	Malignant melanoma of skin	Binary	Neoplasms	194174	1438	192736	1.1	-0.39, 2.59	0.21
3571	Back pain for 3+ months	Binary	Symptoms	46984	33783	13201	0.51	-0.30, 1.32	0.21
AB1_VIRAL_CNS	Viral infections of the central nervous system	Binary	Infectious diseases	194174	106	194068	Not applicable	Not applicable	0.21
5984_irnt	ECG, load	Continuous	Physical measures	28748	NA	NA	0.24	-0.14, 0.62	0.21
20002_1512	Non-cancer illness code, self-reported: umbilical hernia	Binary	Digestive	194153	125	194028	Not applicable	Not applicable	0.21
20002_1555	Non-cancer illness code, self-reported: cervical polyps	Binary	Genitourinary	194153	129	194024	Not applicable	Not applicable	0.21
20445	Depression possibly related to childbirth	Binary	Mental health	38007	4834	33173	0.71	-0.33, 1.74	0.21
K56	Diagnoses - main ICD10: K56 Paralytic ileus and intestinal obstruction without hernia	Binary	Digestive	194174	1053	193121	1.31	-0.43, 3.06	0.21
L12_HIDRADENITISSUP	Hidradenitis suppurativa	Binary	Dermatologic	194174	101	194073	Not applicable	Not applicable	0.21
3414	Hip pain for 3+ months	Binary	Symptoms	24790	19774	5016	0.84	-0.56, 2.24	0.21
20002_1158	Non-cancer illness code, self-reported: liver failure/cirrhosis	Binary	Digestive	194153	129	194024	Not applicable	Not applicable	0.21
C3_FEMALE_GENITAL	malignant neoplasm of female genital organs	Binary	Neoplasms	194174	2603	191571	0.84	-0.35, 2.03	0.21
C3_DIGESTIVE_ORGANS	Malignant neoplasm of digestive organs	Binary	Neoplasms	194174	2310	191864	-1.13	-3.17, 0.91	0.21
3063_irnt	Forced expiratory volume in 1-second (FEV1)	Continuous	Physical measures	178465	NA	NA	0.1	-0.05, 0.25	0.21
N99	Diagnoses - main ICD10: N99 Postprocedural disorders of genito-urinary system, not elsewhere classified	Binary	Genitourinary	194174	495	193679	1.72	-0.47, 3.91	0.21
H72	Diagnoses - main ICD10: H72 Perforation of tympanic membrane	Binary	Sense organs	194174	329	193845	2.06	-0.46, 4.58	0.21
20002_1420	Non-cancer illness code, self-reported: otosclerosis	Binary	Sense organs	194153	127	194026	Not applicable	Not applicable	0.21
F33	Diagnoses - main ICD10: F33 Recurrent depressive disorder	Binary	Mental health	194174	169	194005	Not applicable	Not applicable	0.21
20002_1349	Non-cancer illness code, self-reported: ovarian cyst or cysts	Binary	Genitourinary	194153	2968	191185	-0.98	-2.71, 0.76	0.21
20002_1458	Non-cancer illness code, self-reported: diverticular disease/diverticulitis	Binary	Digestive	194153	2659	191494	0.82	-0.35, 2.00	0.21
K11_ILEUS	Paralytic ileus and intestinal obstruction	Binary	Digestive	194174	1189	192985	1.17	-0.43, 2.78	0.21
T78	Diagnoses - main ICD10: T78 Adverse effects, not elsewhere classified	Binary	Injuries and poisonings	194174	375	193799	1.9	-0.49, 4.30	0.22
M48	Diagnoses - main ICD10: M48 Other spondylopathies	Binary	Musculoskeletal	194174	971	193203	1.32	-0.46, 3.11	0.22
C3_STOMACH	Malignant neoplasm of stomach	Binary	Neoplasms	194174	107	194067	Not applicable	Not applicable	0.22
5221	Index of best refractometry result (right)	Ordinal	Physical measures	41577	NA	NA	-0.19	-0.50, 0.11	0.22
C78	Diagnoses - main ICD10: C78 Secondary malignant neoplasm of respiratory and digestive organs	Binary	Neoplasms	194174	803	193371	-2.34	-7.38, 2.71	0.22
C_MYELOID-LEUKAEMIA	Myeloid leukaemia	Binary	Neoplasms	194174	124	194050	2.86	-0.38, 6.10	0.22
R07	Diagnoses - main ICD10: R07 Pain in throat and chest	Binary	Symptoms	194174	12147	182027	0.42	-0.22, 1.05	0.22
R33	Diagnoses - main ICD10: R33 Retention of urine	Binary	Symptoms	194174	409	193765	1.85	-0.51, 4.20	0.22
C43	Diagnoses - main ICD10: C43 Malignant melanoma of skin	Binary	Neoplasms	194174	956	193218	1.3	-0.47, 3.06	0.22
20544_12	Mental health problems ever diagnosed by a professional: Bulimia nervosa	Binary	Mental health	65896	357	65539	-3.97	-14.85, 6.91	0.22
20002_1452	Non-cancer illness code, self-reported: eczema/dermatitis	Binary	Dermatologic	194153	5066	189087	0.61	-0.30, 1.52	0.22
4968	FI4 : positional arithmetic	Binary	Cognitive function	61982	51261	10721	0.51	-0.34, 1.37	0.22
30700_irnt	Creatinine (quantile)	Continuous	Biomarkers	184912	NA	NA	0.11	-0.06, 0.28	0.22
ASTHMA_MODE	Asthma (mode)	Binary	Respiratory	194174	111	194063	Not applicable	Not applicable	0.22
J46	Diagnoses - main ICD10: J46 Status asthmaticus	Binary	Respiratory	194174	100	194074	Not applicable	Not applicable	0.22
22128	Doctor diagnosed emphysema	Binary	Respiratory	50553	104	50449	Not applicable	Not applicable	0.22
136	Number of operations, self-reported	Ordinal	Others	194153	NA	NA	0.08	-0.05, 0.21	0.22
1190	Nap during day	Ordinal	Neurological	194002	NA	NA	0.06	-0.04, 0.15	0.22
L12_PSORIASIS	Psoriasis	Binary	Dermatologic	194174	233	193941	2.24	-0.52, 5.00	0.22
L40	Diagnoses - main ICD10: L40 Psoriasis	Binary	Dermatologic	194174	226	193948	2.29	-0.52, 5.10	0.22
H8_PERCHRONDR	Perichondritis of external ear	Binary	Sense organs	194174	107	194067	Not applicable	Not applicable	0.22
D69	Diagnoses - main ICD10: D69 Purpura and other haemorrhagic conditions	Binary	Hematopoietic	194174	185	193989	-8.97	-64.84, 46.89	0.23
30270_irnt	Mean sphered cell volume	Continuous	Biomarkers	184923	NA	NA	0.11	-0.07, 0.28	0.23
M13_RHEUMA	Rheumatoid arthritis	Binary	Musculoskeletal	194174	1154	193020	1.16	-0.47, 2.80	0.23
M13_NEURALGIA	Neuralgia and neuritis, unspecified	Binary	Musculoskeletal	194174	118	194056	2.87	-0.45, 6.19	0.23
20002_1288	Non-cancer illness code, self-reported: nervous breakdown	Binary	Mental health	194153	314	193839	1.98	-0.56, 4.52	0.23
6145_6	Illness, injury, bereavement, stress in last 2 years: Financial difficulties	Binary	Mental health	192839	21514	171325	0.31	-0.18, 0.81	0.23
R60	Diagnoses - main ICD10: R60 Oedema, not elsewhere classified	Binary	Symptoms	194174	113	194061	2.97	-0.44, 6.38	0.23
20002_1610	Non-cancer illness code, self-reported: thyroid goitre	Binary	Endocrine	194153	297	193856	-4.33	-17.15, 8.49	0.23
20002_1400	Non-cancer illness code, self-reported: peptic ulcer	Binary	Digestive	194153	138	194015	-14.87	-290.16, 260.42	0.23
403	Number of times snap-button pressed	Ordinal	Cognitive function	193427	NA	NA	-0.03	-0.09, 0.02	0.23
20520	Recent worrying too much about different things	Ordinal	Mental health	65794	NA	NA	-0.13	-0.34, 0.08	0.23
6020_33	Completion status of test: Heart rate reached safety level	Binary	Physical measures	28840	2064	26776	-1.24	-3.56, 1.09	0.23
20536_2	Weight change during worst episode of depression: Lost weight	Binary	Mental health	36575	15297	21278	-0.5	-1.32, 0.33	0.23
K06	Diagnoses - main ICD10: K06 Other disorders of gingiva and edentulous alveolar ridge	Binary	Digestive	194174	125	194049	2.84	-0.52, 6.20	0.23
20002_1531	Non-cancer illness code, self-reported: post-natal depression	Binary	Mental health	194153	277	193876	2.06	-0.59, 4.71	0.23
20540	Multiple worries during worst period of anxiety	Binary	Mental health	22415	17472	4943	-0.72	-1.86, 0.42	0.24
6159_2	Pain type(s) experienced in last month: Facial pain	Binary	Symptoms	193727	4610	189117	0.62	-0.33, 1.57	0.24
20002_1373	Non-cancer illness code, self-reported: connective tissue disorder	Binary	Musculoskeletal	194153	109	194044	Not applicable	Not applicable	0.24
D3_PURPURA_AND3_OTHER_HAEMORRHAGIC	Purpura and other haemorrhagic conditions	Binary	Hematopoietic	194174	201	193973	-6.25	-31.65, 19.15	0.24
20002_1664	Non-cancer illness code, self-reported: dysmenorrhoea / dysmenorrhea	Binary	Genitourinary	194153	232	193921	2.19	-0.61, 5.00	0.24
20002_1220	Non-cancer illness code, self-reported: diabetes	Binary	Endocrine	194153	5033	189120	-0.69	-1.93, 0.55	0.24
20495	Avoided activities or situations because of previous stressful experience in past month	Ordinal	Mental health	65984	NA	NA	-0.13	-0.34, 0.09	0.24
5866	FI13 : subset inclusion logic	Binary	Cognitive function	1751	287	1464	-4.82	-18.71, 9.07	0.24
H04	Diagnoses - main ICD10: H04 Disorders of lachrymal system	Binary	Sense organs	194174	1024	193150	1.21	-0.53, 2.96	0.24
H7_LACRIMALSYSTEM	Disorders of lacrimal system	Binary	Sense organs	194174	1069	193105	1.17	-0.52, 2.86	0.24
20002_1619	Non-cancer illness code, self-reported: tendonitis / tendinitis / tenosynovitis	Binary	Musculoskeletal	194153	125	194028	Not applicable	Not applicable	0.24
R41	Diagnoses - main ICD10: R41 Other symptoms and signs involving cognitive functions and awareness	Binary	Symptoms	194174	392	193782	-3.43	-12.54, 5.67	0.24
J39	Diagnoses - main ICD10: J39 Other diseases of upper respiratory tract	Binary	Respiratory	194174	177	193997	2.48	-0.61, 5.57	0.24
20002_1154	Non-cancer illness code, self-reported: irritable bowel syndrome	Binary	Digestive	194153	6307	187846	0.53	-0.30, 1.37	0.24
D10	Diagnoses - main ICD10: D10 Benign neoplasm of mouth and pharynx	Binary	Neoplasms	194174	189	193985	2.41	-0.62, 5.44	0.24
IX_CIRCULATORY	Diseases of the circulatory system	Binary	Circulatory	194174	25771	168403	0.28	-0.18, 0.75	0.24
6156_15	Manic/hyper symptoms: All of the above	Binary	Mental health	13068	1135	11933	-1.63	-4.93, 1.66	0.24
20543	Number of things worried about during worst period of anxiety	Binary	Mental health	22805	9601	13204	-0.62	-1.68, 0.44	0.24
20002_1367	Non-cancer illness code, self-reported: breast cysts	Binary	Genitourinary	194153	1394	192759	-1.4	-4.21, 1.41	0.24
6072_7	OCT measured (left): Not performed - other reason	Binary	Physical measures	29144	1315	27829	1.14	-0.55, 2.84	0.24
K66	Diagnoses - main ICD10: K66 Other disorders of peritoneum	Binary	Digestive	194174	275	193899	2.13	-0.65, 4.90	0.24
M13_FIBROBLASTIC	Fibroblastic disorders	Binary	Musculoskeletal	194174	805	193369	1.31	-0.57, 3.19	0.24
M13_DORSALGIANAS	Other/unspecified dorsalgia	Binary	Musculoskeletal	194174	1245	192929	1.09	-0.52, 2.69	0.24
I49	Diagnoses - main ICD10: I49 Other cardiac arrhythmias	Binary	Circulatory	194174	324	193850	1.98	-0.66, 4.61	0.25
20002_1656	Non-cancer illness code, self-reported: fracture toe	Binary	Injuries and poisonings	194153	103	194050	Not applicable	Not applicable	0.25
6159_8	Pain type(s) experienced in last month: Pain all over the body	Binary	Symptoms	193727	3360	190367	-0.84	-2.42, 0.74	0.25
M13_DISSYNOTENDNAS	Other specified/unspecified disorders of synovium and tendon +Other specified/unspecified bursopathies	Binary	Musculoskeletal	194174	192	193982	2.32	-0.67, 5.30	0.25
20002_99999	Non-cancer illness code, self-reported: unclassifiable	Binary	Others	194153	8140	186013	0.47	-0.29, 1.22	0.25
6151_7	Fractured bone site(s): Other bones	Binary	Injuries and poisonings	193291	9719	183572	0.43	-0.27, 1.13	0.25
M13_DUPUTRYEN	Palmar fascial fibromatosis [Dupuytren]	Binary	Musculoskeletal	194174	653	193521	1.41	-0.62, 3.44	0.25
20002_1327	Non-cancer illness code, self-reported: low platelets/platelet disorder	Binary	Hematopoietic	194153	198	193955	-5.9	-29.26, 17.47	0.25
5496	Leg pain when walking ever disappears while walking	Binary	Symptoms	7391	2528	4863	-1.09	-3.06, 0.88	0.25
M13_RADICULOPATHY	Radiculopathy	Binary	Musculoskeletal	194174	318	193856	-3.72	-14.32, 6.88	0.25
20477	Ever talked to a health professional about unusual or psychotic experiences	Binary	Mental health	3477	686	2791	1.93	-1.02, 4.88	0.25
20483	Ever attempted suicide	Binary	Mental health	3383	1802	1581	-1.28	-3.49, 0.93	0.25
4559	Family relationship satisfaction	Ordinal	Mental health	63716	NA	NA	-0.15	-0.42, 0.11	0.25
H43	Diagnoses - main ICD10: H43 Disorders of vitreous body	Binary	Sense organs	194174	217	193957	-5.63	-27.13, 15.86	0.25
H7_VITRBODYGLOBE	Disorders of vitreous body	Binary	Sense organs	194174	230	193944	-4.98	-22.17, 12.20	0.25
AB1_MYCOSES	Mycoses	Binary	Infectious diseases	194174	234	193940	-4.89	-21.56, 11.77	0.25
6152_7	Blood clot, DVT, bronchitis, emphysema, asthma, rhinitis, eczema, allergy diagnosed by doctor: Blood clot in the lung	Binary	Circulatory	193832	1617	192215	0.95	-0.51, 2.41	0.25
20126_2	Bipolar and major depression status: Bipolar II Disorder	Binary	Mental health	45708	233	45475	2.17	-0.73, 5.07	0.26
20002_1628	Non-cancer illness code, self-reported: fracture nose	Binary	Injuries and poisonings	194153	120	194033	-18.26	-721.00, 684.47	0.26
M13_PYOGARTH	Pyogenic arthritis	Binary	Musculoskeletal	194174	100	194074	Not applicable	Not applicable	0.26
AB1_VIRAL_HEPATITIS	Viral hepatitis	Binary	Infectious diseases	194174	102	194072	2.88	-0.67, 6.44	0.26
I9_ARTOTH	Other diseases of arteries and capillaries	Binary	Circulatory	194174	446	193728	1.64	-0.69, 3.96	0.26
G35	Diagnoses - main ICD10: G35 Multiple sclerosis	Binary	Neurological	194174	395	193779	-3.25	-11.98, 5.48	0.26
H60	Diagnoses - main ICD10: H60 Otitis externa	Binary	Sense organs	194174	162	194012	-8.93	-68.11, 50.25	0.26
H8_EXTOTITIS	Otitis externa	Binary	Sense organs	194174	181	193993	-6.39	-34.08, 21.31	0.26
20150_irnt	Forced expiratory volume in 1-second (FEV1), Best measure	Continuous	Physical measures	144852	NA	NA	0.1	-0.07, 0.26	0.26
KRA_PSY_ANYMENTAL	Any mental disorder	Binary	Mental health	194174	2001	192173	-1.09	-3.26, 1.09	0.26
20509	Recent inability to stop or control worrying	Ordinal	Mental health	65796	NA	NA	-0.12	-0.32, 0.09	0.26
G6_CARPTU	Carpal tunnel syndrome	Binary	Neurological	194174	5575	188599	-0.62	-1.78, 0.55	0.26
93_irnt	Systolic blood pressure, manual reading	Continuous	Physical measures	17102	NA	NA	0.31	-0.23, 0.85	0.26
C3_LIP_ORAL_PHARYNX	Malignant neoplasm of lip, oral cavity and pharynx	Binary	Neoplasms	194174	287	193887	1.93	-0.75, 4.62	0.26
XIII_MUSCULOSKELET	Diseases of the musculoskeletal system and connective tissue	Binary	Musculoskeletal	194174	42544	151630	0.22	-0.16, 0.61	0.26
K01	Diagnoses - main ICD10: K01 Embedded and impacted teeth	Binary	Digestive	194174	829	193345	-1.84	-5.97, 2.28	0.26
C80	Diagnoses - main ICD10: C80 Malignant neoplasm without specification of site	Binary	Neoplasms	194174	225	193949	2.19	-0.78, 5.16	0.27
I9_AVBLOCK	AV-block	Binary	Circulatory	194174	180	193994	2.31	-0.79, 5.40	0.27
5109_irnt	6mm asymmetry angle (right)	Continuous	Physical measures	24563	NA	NA	-0.27	-0.75, 0.21	0.27
G43	Diagnoses - main ICD10: G43 Migraine	Binary	Neurological	194174	824	193350	-1.97	-6.46, 2.53	0.27
I24	Diagnoses - main ICD10: I24 Other acute ischaemic heart diseases	Binary	Circulatory	194174	130	194044	2.68	-0.78, 6.14	0.27
H7_PTOSIS	Ptosis of eyelid	Binary	Sense organs	194174	580	193594	-2.27	-7.71, 3.16	0.27
K11_APPENDOTH	Other appendicitis	Binary	Digestive	194174	217	193957	-4.96	-22.58, 12.65	0.27
4537	Work/job satisfaction	Ordinal	Mental health	43352	NA	NA	-0.17	-0.46, 0.13	0.27
M72	Diagnoses - main ICD10: M72 Fibroblastic disorders	Binary	Musculoskeletal	194174	801	193373	1.27	-0.66, 3.19	0.27
M18	Diagnoses - main ICD10: M18 Arthrosis of first carpometacarpal joint	Binary	Musculoskeletal	194174	688	193486	1.38	-0.70, 3.46	0.27
5117_irnt	6mm cylindrical power (right)	Continuous	Physical measures	36428	NA	NA	-0.23	-0.63, 0.17	0.27
H7_RETINALDETACHOTH	Other, unspecified and serous retinal detachments	Binary	Sense organs	194174	354	193820	-3.22	-12.07, 5.63	0.27
20001_1040	Cancer code, self-reported: uterine/endometrial cancer	Binary	Neoplasms	194153	906	193247	-1.69	-5.45, 2.06	0.27
20002_1311	Non-cancer illness code, self-reported: spine arthritis/spondylitis	Binary	Musculoskeletal	194153	1917	192236	0.85	-0.52, 2.23	0.27
J98	Diagnoses - main ICD10: J98 Other respiratory disorders	Binary	Respiratory	194174	266	193908	-4.52	-19.60, 10.57	0.27
20538	Worried most days during period of worst anxiety	Binary	Mental health	22587	20341	2246	1.06	-1.06, 3.19	0.27
J36	Diagnoses - main ICD10: J36 Peritonsillar abscess	Binary	Respiratory	194174	137	194037	2.53	-0.82, 5.88	0.27
20436	Fraction of day affected during worst episode of depression	Ordinal	Mental health	39766	NA	NA	-0.2	-0.54, 0.15	0.27
M13_POLYARTHROPATHIES	#Polyarthropathies	Binary	Musculoskeletal	194174	1961	192213	0.84	-0.52, 2.20	0.28
4526	Happiness	Ordinal	Mental health	63983	NA	NA	-0.11	-0.31, 0.09	0.28
20002_1114	Non-cancer illness code, self-reported: bronchiectasis	Binary	Respiratory	194153	562	193591	-2.28	-7.80, 3.25	0.28
6156_11	Manic/hyper symptoms: I was more active than usual	Binary	Mental health	13068	3154	9914	-0.9	-2.63, 0.83	0.28
T85	Diagnoses - main ICD10: T85 Complications of other internal prosthetic devices, implants and grafts	Binary	Injuries and poisonings	194174	899	193275	1.2	-0.67, 3.07	0.28
20505	Recent easy annoyance or irritability	Ordinal	Mental health	65758	NA	NA	-0.1	-0.27, 0.08	0.28
5098_irnt	6mm weak meridian (right)	Continuous	Physical measures	36428	NA	NA	-0.22	-0.62, 0.18	0.28
5986_irnt	ECG, phase time	Continuous	Physical measures	28833	NA	NA	0.22	-0.18, 0.62	0.28
L12_EPIDERMALTHICKOTH	Other epidermal thickening	Binary	Dermatologic	194174	243	193931	-4.26	-18.15, 9.64	0.28
L85	Diagnoses - main ICD10: L85 Other epidermal thickening	Binary	Dermatologic	194174	237	193937	-4.45	-19.44, 10.53	0.28
G56	Diagnoses - main ICD10: G56 Mononeuropathies of upper limb	Binary	Neurological	194174	5492	188682	-0.62	-1.83, 0.59	0.28
R21	Diagnoses - main ICD10: R21 Rash and other nonspecific skin eruption	Binary	Symptoms	194174	206	193968	-5.18	-24.62, 14.27	0.28
30190_irnt	Monocyte percentage	Continuous	Biomarkers	187760	NA	NA	0.09	-0.08, 0.26	0.28
R79	Diagnoses - main ICD10: R79 Other abnormal findings of blood chemistry	Binary	Symptoms	194174	216	193958	2.16	-0.89, 5.20	0.28
20419	Difficulty concentrating during worst period of anxiety	Binary	Mental health	22230	16972	5258	-0.64	-1.76, 0.48	0.28
20002_1196	Non-cancer illness code, self-reported: urinary tract infection/kidney infection	Binary	Genitourinary	194153	1163	192990	1.04	-0.64, 2.72	0.28
6034	Target heart rate achieved	Binary	Physical measures	28833	3799	25034	-0.79	-2.36, 0.78	0.28
I_INFECT_PARASIT	Certain infectious and parasitic diseases	Binary	Infectious diseases	194174	5062	189112	-0.61	-1.83, 0.60	0.29
C53	Diagnoses - main ICD10: C53 Malignant neoplasm of cervix uteri	Binary	Neoplasms	194174	192	193982	-5.53	-27.83, 16.77	0.29
20002_1457	Non-cancer illness code, self-reported: duodenal ulcer	Binary	Digestive	194153	542	193611	1.43	-0.79, 3.65	0.29
K63	Diagnoses - main ICD10: K63 Other diseases of intestine	Binary	Digestive	194174	3632	190542	-0.75	-2.28, 0.77	0.29
20002_1549	Non-cancer illness code, self-reported: lichen planus	Binary	Dermatologic	194153	109	194044	-13.55	-235.26, 208.16	0.29
399_irnt	Number of incorrect matches in round	Continuous	Cognitive function	193902	NA	NA	-0.09	-0.25, 0.08	0.29
K42	Diagnoses - main ICD10: K42 Umbilical hernia	Binary	Digestive	194174	613	193561	1.38	-0.80, 3.57	0.29
M25	Diagnoses - main ICD10: M25 Other joint disorders, not elsewhere classified	Binary	Musculoskeletal	194174	3987	190187	0.6	-0.45, 1.66	0.29
20002_1277	Non-cancer illness code, self-reported: glaucoma	Binary	Sense organs	194153	1762	192391	0.85	-0.58, 2.28	0.29
4241_irnt	Signal-to-noise-ratio (SNR) of triplet (right)	Continuous	Physical measures	62560	NA	NA	0.15	-0.13, 0.44	0.29
IBD_ENDOMETRIOSIS	Endometriosis, IBD co-morbidity	Binary	Digestive	194174	1516	192658	-1.17	-3.71, 1.37	0.29
N80	Diagnoses - main ICD10: N80 Endometriosis	Binary	Genitourinary	194174	1496	192678	-1.19	-3.77, 1.40	0.29
R14	Diagnoses - main ICD10: R14 Flatulence and related conditions	Binary	Symptoms	194174	209	193965	-4.76	-22.06, 12.54	0.29
M13_SPINSTENOSIS	Spinal stenosis	Binary	Musculoskeletal	194174	980	193194	1.09	-0.71, 2.89	0.3
30290_irnt	High light scatter reticulocyte percentage	Continuous	Biomarkers	184923	NA	NA	0.09	-0.08, 0.26	0.3
M13_SYNOTEND	Disorders of synovium and tendon	Binary	Musculoskeletal	194174	3608	190566	-0.72	-2.20, 0.76	0.3
2080	Frequency of tiredness / lethargy in last 2 weeks	Ordinal	Mental health	188176	NA	NA	-0.08	-0.22, 0.07	0.3
1160	Sleep duration	Ordinal	Neurological	192810	NA	NA	-0.07	-0.20, 0.06	0.3
K76	Diagnoses - main ICD10: K76 Other diseases of liver	Binary	Digestive	194174	284	193890	1.89	-0.95, 4.72	0.3
2050	Frequency of depressed mood in last 2 weeks	Ordinal	Mental health	185244	NA	NA	-0.06	-0.16, 0.05	0.3
20521	Belittlement by partner or ex-partner as an adult	Ordinal	Mental health	65906	NA	NA	0.16	-0.14, 0.47	0.3
BACT_INTEST_INFECTION_NOS	Other specified/unspecified bacterial intestinal infections	Binary	Infectious diseases	194174	264	193910	1.88	-0.96, 4.72	0.3
20002_1474	Non-cancer illness code, self-reported: hiatus hernia	Binary	Digestive	194153	4844	189309	0.53	-0.41, 1.47	0.3
20002_1078	Non-cancer illness code, self-reported: heart valve problem/heart murmur	Binary	Circulatory	194153	1498	192655	-1.16	-3.72, 1.40	0.3
20002_1666	Non-cancer illness code, self-reported: benign breast lump	Binary	Neoplasms	194153	1031	193122	-1.45	-4.76, 1.86	0.3
4041	Gestational diabetes only	Binary	Obstetric	6119	691	5428	1.37	-0.93, 3.67	0.3
D12	Diagnoses - main ICD10: D12 Benign neoplasm of colon, rectum, anus and anal canal	Binary	Neoplasms	194174	3714	190460	-0.73	-2.25, 0.79	0.3
C56	Diagnoses - main ICD10: C56 Malignant neoplasm of ovary	Binary	Neoplasms	194174	691	193483	-1.96	-6.79, 2.86	0.3
20002_1427	Non-cancer illness code, self-reported: polycystic kidney	Binary	Genitourinary	194153	136	194017	2.42	-1.04, 5.87	0.3
20002_1065	Non-cancer illness code, self-reported: hypertension	Binary	Circulatory	194153	43816	150337	0.2	-0.18, 0.58	0.3
O34	Diagnoses - main ICD10: O34 Maternal care for known or suspected abnormality of pelvic organs	Binary	Obstetric	194174	791	193383	1.18	-0.78, 3.13	0.31
L12_SCARCONDITIONS	Scar conditions and fibrosis of skin	Binary	Dermatologic	194174	973	193201	1.08	-0.74, 2.89	0.31
E4_OBESITYNAS	Obesity, other/unspecified	Binary	Endocrine	194174	312	193862	1.74	-0.97, 4.45	0.31
V_MENTAL_BEHAV	Mental and behavioural disorders	Binary	Mental health	194174	2001	192173	-0.97	-3.08, 1.14	0.31
20002_1445	Non-cancer illness code, self-reported: clotting disorder/excessive bleeding	Binary	Hematopoietic	194153	237	193916	1.94	-1.01, 4.89	0.31
G62	Diagnoses - main ICD10: G62 Other polyneuropathies	Binary	Neurological	194174	104	194070	2.84	-1.08, 6.76	0.31
20525	Able to pay rent/mortgage as an adult	Ordinal	Mental health	65093	NA	NA	-0.13	-0.37, 0.12	0.31
G6_NERPLEX	Nerve, nerve root and plexus disorders	Binary	Neurological	194174	7342	186832	-0.48	-1.46, 0.50	0.31
I60	Diagnoses - main ICD10: I60 Subarachnoid haemorrhage	Binary	Circulatory	194174	390	193784	1.61	-0.94, 4.17	0.31
20002_1243	Non-cancer illness code, self-reported: psychological/psychiatric problem	Binary	Mental health	194153	198	193955	2.07	-1.05, 5.20	0.31
I9_STR_SAH	Stroke, including SAH	Binary	Circulatory	194174	1734	192440	-1.04	-3.35, 1.26	0.31
T82	Diagnoses - main ICD10: T82 Complications of cardiac and vascular prosthetic devices, implants and grafts	Binary	Injuries and poisonings	194174	352	193822	-3.01	-11.76, 5.74	0.31
C54	Diagnoses - main ICD10: C54 Malignant neoplasm of corpus uteri	Binary	Neoplasms	194174	988	193186	1.08	-0.76, 2.93	0.31
400_irnt	Time to complete round	Continuous	Cognitive function	190979	NA	NA	-0.08	-0.24, 0.08	0.31
H7_MACULADEGEN	Degeneration of macula and posterior pole	Binary	Sense organs	194174	630	193544	-1.9	-6.65, 2.85	0.31
H7_GLAUCSUSP	Glaucoma suspect	Binary	Sense organs	194174	189	193985	-4.72	-22.43, 13.00	0.31
20496	Felt distant from other people in past month	Ordinal	Mental health	33325	NA	NA	-0.2	-0.60, 0.19	0.32
20522	Been in a confiding relationship as an adult	Ordinal	Mental health	64141	NA	NA	0.2	-0.19, 0.58	0.32
K21	Diagnoses - main ICD10: K21 Gastro-oesophageal reflux disease	Binary	Digestive	194174	5821	188353	-0.55	-1.70, 0.60	0.32
20002_1350	Non-cancer illness code, self-reported: polycystic ovaries/polycystic ovarian syndrome	Binary	Endocrine	194153	436	193717	-2.4	-8.88, 4.07	0.32
L12_EPIDERMTHICKNAS	Other and unspecified epidermal thickening	Binary	Dermatologic	194174	229	193945	-3.92	-17.07, 9.23	0.32
20002_1387	Non-cancer illness code, self-reported: hayfever/allergic rhinitis	Binary	Respiratory	194153	10963	183190	0.35	-0.32, 1.02	0.32
22126	Doctor diagnosed hayfever or allergic rhinitis	Binary	Respiratory	50553	11862	38691	-0.41	-1.23, 0.42	0.32
20002_1663	Non-cancer illness code, self-reported: abnormal smear (cervix)	Binary	Symptoms	194153	497	193656	-2.19	-7.94, 3.56	0.32
6159_3	Pain type(s) experienced in last month: Neck or shoulder pain	Binary	Symptoms	193727	46158	147569	0.2	-0.19, 0.58	0.32
5158_irnt	6mm asymmetry index (right)	Continuous	Physical measures	24563	NA	NA	-0.24	-0.72, 0.24	0.32
E66	Diagnoses - main ICD10: E66 Obesity	Binary	Endocrine	194174	254	193920	1.99	-1.15, 5.14	0.33
N32	Diagnoses - main ICD10: N32 Other disorders of bladder	Binary	Genitourinary	194174	1316	192858	0.94	-0.74, 2.61	0.33
J33	Diagnoses - main ICD10: J33 Nasal polyp	Binary	Respiratory	194174	728	193446	-1.7	-5.96, 2.56	0.33
BRONCHITIS	Bronchitis	Binary	Respiratory	194174	2106	192068	-0.89	-2.91, 1.12	0.33
23109_irnt	Impedance of arm (right)	Continuous	Physical measures	190961	NA	NA	0.08	-0.09, 0.25	0.33
5163_irnt	3mm regularity index (left)	Continuous	Physical measures	39750	NA	NA	-0.19	-0.56, 0.19	0.33
I9_DISVEINLYMPH	Diseases of veins, lymphatic vessels and lymph nodes, not elsewhere classified	Binary	Circulatory	194174	7252	186922	0.41	-0.39, 1.22	0.33
20002_1476	Non-cancer illness code, self-reported: sciatica	Binary	Musculoskeletal	194153	1767	192386	-0.98	-3.23, 1.27	0.33
1930	Miserableness	Binary	Mental health	191063	93440	97623	-0.17	-0.50, 0.17	0.33
20500	Ever suffered mental distress preventing usual activities	Binary	Mental health	65350	25271	40079	-0.3	-0.91, 0.31	0.33
E4_OBESITY	Obesity	Binary	Endocrine	194174	319	193855	1.64	-1.10, 4.38	0.34
K52	Diagnoses - main ICD10: K52 Other non-infective gastro-enteritis and colitis	Binary	Digestive	194174	5335	188839	0.49	-0.45, 1.43	0.34
20002_1469	Non-cancer illness code, self-reported: post-traumatic stress disorder	Binary	Mental health	194153	129	194024	-6.45	-39.81, 26.91	0.34
H8_VERTIGO	Disorders of vestibular function (Vertigo)	Binary	Sense organs	194174	202	193972	-4.04	-18.49, 10.40	0.34
H81	Diagnoses - main ICD10: H81 Disorders of vestibular function	Binary	Sense organs	194174	188	193986	-4.61	-22.51, 13.30	0.34
20002_1297	Non-cancer illness code, self-reported: muscle/soft tissue problem	Binary	Musculoskeletal	194153	1763	192390	-0.97	-3.21, 1.28	0.34
1757	Facial ageing	Ordinal	Dermatologic	177280	NA	NA	0.04	-0.04, 0.11	0.34
20002_1274	Non-cancer illness code, self-reported: eye infection	Binary	Sense organs	194153	194	193959	-4.15	-19.29, 10.99	0.34
N28	Diagnoses - main ICD10: N28 Other disorders of kidney and ureter, not elsewhere classified	Binary	Genitourinary	194174	206	193968	-4.09	-18.90, 10.72	0.34
20001_1003	Cancer code, self-reported: skin cancer	Binary	Neoplasms	194153	563	193590	1.28	-0.98, 3.54	0.34
J22	Diagnoses - main ICD10: J22 Unspecified acute lower respiratory infection	Binary	Respiratory	194174	1502	192672	-1.15	-3.91, 1.61	0.34
2060	Frequency of unenthusiasm / disinterest in last 2 weeks	Ordinal	Mental health	187724	NA	NA	-0.05	-0.15, 0.05	0.34
20002_1291	Non-cancer illness code, self-reported: mania/bipolar disorder/manic depression	Binary	Mental health	194153	565	193588	-1.89	-6.89, 3.11	0.34
20002_1281	Non-cancer illness code, self-reported: retinal detachment	Binary	Sense organs	194153	488	193665	-2.07	-7.71, 3.56	0.34
N97	Diagnoses - main ICD10: N97 Female infertility	Binary	Genitourinary	194174	696	193478	-1.64	-5.86, 2.58	0.34
H7_RETINALBREAK	Retinal breaks without detachment	Binary	Sense organs	194174	372	193802	-2.48	-9.65, 4.68	0.34
4803_0	Tinnitus: No, never	Binary	Sense organs	63180	46519	16661	-0.32	-0.97, 0.33	0.35
3143_irnt	Ankle spacing width	Continuous	Physical measures	111163	NA	NA	-0.11	-0.32, 0.11	0.35
T83	Diagnoses - main ICD10: T83 Complications of genito-urinary prosthetic devices, implants and grafts	Binary	Injuries and poisonings	194174	403	193771	-2.44	-9.44, 4.56	0.35
ULCERPROCT	Ulcerative proctitis	Binary	Digestive	194174	140	194034	2.23	-1.35, 5.80	0.35
H7_RETINANAS	Other specified and unspecified retinal disorders	Binary	Sense organs	194174	214	193960	1.88	-1.28, 5.03	0.35
K14	Diagnoses - main ICD10: K14 Diseases of tongue	Binary	Digestive	194174	467	193707	1.4	-1.09, 3.89	0.35
R32	Diagnoses - main ICD10: R32 Unspecified urinary incontinence	Binary	Symptoms	194174	693	193481	1.16	-0.97, 3.30	0.35
H7_EYELIDDIS	Other disorders of eyelid	Binary	Sense organs	194174	2606	191568	-0.75	-2.51, 1.00	0.35
R12	Diagnoses - main ICD10: R12 Heartburn	Binary	Symptoms	194174	603	193571	-1.78	-6.52, 2.97	0.35
H02	Diagnoses - main ICD10: H02 Other disorders of eyelid	Binary	Sense organs	194174	2474	191700	-0.8	-2.66, 1.07	0.35
20002_1348	Non-cancer illness code, self-reported: gynaecological disorder (not cancer)	Binary	Genitourinary	194153	606	193547	1.21	-1.01, 3.43	0.36
20459	General happiness with own health	Ordinal	Mental health	65904	NA	NA	-0.13	-0.41, 0.15	0.36
2188	Long-standing illness, disability or infirmity	Binary	Others	189271	56574	132697	-0.17	-0.55, 0.20	0.36
20460	Belief that own life is meaningful	Ordinal	Mental health	64851	NA	NA	0.11	-0.13, 0.36	0.36
D25	Diagnoses - main ICD10: D25 Leiomyoma of uterus	Binary	Neoplasms	194174	5507	188667	0.45	-0.46, 1.37	0.36
J90	Diagnoses - main ICD10: J90 Pleural effusion, not elsewhere classified	Binary	Respiratory	194174	456	193718	-2.22	-8.58, 4.14	0.36
5100_irnt	3mm weak meridian angle (right)	Continuous	Physical measures	40236	NA	NA	0.18	-0.20, 0.56	0.36
D27	Diagnoses - main ICD10: D27 Benign neoplasm of ovary	Binary	Neoplasms	194174	946	193228	1.01	-0.90, 2.91	0.36
K11_PANCOTH	Other diseases of pancreas	Binary	Digestive	194174	197	193977	-3.84	-17.75, 10.07	0.36
30200_irnt	Neutrophill percentage	Continuous	Biomarkers	187760	NA	NA	0.08	-0.09, 0.25	0.36
20428	Professional informed about anxiety	Binary	Mental health	23304	14759	8545	-0.48	-1.50, 0.54	0.36
20002_1394	Non-cancer illness code, self-reported: peripheral nerve injury	Binary	Injuries and poisonings	194153	112	194041	-6.78	-45.73, 32.17	0.36
PULM_MEDICATIO_COMORB	Medication related adverse effects (Asthma/COPD)	Binary	Respiratory	194174	11404	182770	0.31	-0.34, 0.96	0.36
20001_1052	Cancer code, self-reported: hodgkins lymphoma / hodgkins disease	Binary	Neoplasms	194153	157	193996	2.08	-1.42, 5.58	0.36
5254_irnt	Intra-ocular pressure, corneal-compensated (right)	Continuous	Physical measures	40769	NA	NA	-0.17	-0.54, 0.20	0.36
20002_1464	Non-cancer illness code, self-reported: rheumatoid arthritis	Binary	Musculoskeletal	194153	2758	191395	0.61	-0.61, 1.83	0.37
20488	Physically abused by family as a child	Ordinal	Mental health	65969	NA	NA	0.09	-0.10, 0.28	0.37
M23	Diagnoses - main ICD10: M23 Internal derangement of knee	Binary	Musculoskeletal	194174	5007	189167	-0.53	-1.74, 0.69	0.37
20002_1598	Non-cancer illness code, self-reported: tonsiltis	Binary	Respiratory	194153	1471	192682	-1.01	-3.49, 1.48	0.37
20002_1093	Non-cancer illness code, self-reported: pulmonary embolism +/- dvt	Binary	Circulatory	194153	1616	192537	0.77	-0.75, 2.30	0.37
20153_irnt	Forced expiratory volume in 1-second (FEV1), predicted	Continuous	Physical measures	67510	NA	NA	0.08	-0.09, 0.25	0.37
M75	Diagnoses - main ICD10: M75 Shoulder lesions	Binary	Musculoskeletal	194174	3768	190406	-0.61	-2.04, 0.82	0.37
M13_MENISCUSDERANGEMENTS	Meniscus derangement	Binary	Musculoskeletal	194174	4568	189606	-0.54	-1.80, 0.72	0.37
C3_RECTOISIGMOID_JUNCTION	Malignant neoplasm of rectosigmoid junction	Binary	Neoplasms	194174	120	194054	-6.01	-36.93, 24.90	0.37
M13_SHOULDER	Shoulder lesions	Binary	Musculoskeletal	194174	3884	190290	-0.59	-1.97, 0.79	0.37
3616	Chest pain due to walking ceases when standing still	Binary	Symptoms	10513	8486	2027	-0.81	-2.48, 0.86	0.37
20001_1062	Cancer code, self-reported: squamous cell carcinoma	Binary	Neoplasms	194153	227	193926	-3.3	-14.59, 7.99	0.37
C_NONHODGKIN_NAS	Other and unspecified types of non-Hodgkin lymphoma	Binary	Neoplasms	194174	181	193993	-3.96	-18.91, 10.99	0.37
20519	Recent feelings of tiredness or low energy	Ordinal	Mental health	65973	NA	NA	-0.11	-0.35, 0.13	0.37
5115_irnt	3mm cylindrical power angle (right)	Continuous	Physical measures	40231	NA	NA	0.17	-0.21, 0.55	0.37
20126_1	Bipolar and major depression status: Bipolar I Disorder	Binary	Mental health	45708	274	45434	-2.93	-12.46, 6.60	0.37
L03	Diagnoses - main ICD10: L03 Cellulitis	Binary	Dermatologic	194174	1680	192494	-0.96	-3.34, 1.42	0.37
C3_CONNECTIVE_SOFT_NAS	Malignant neoplasm of other connective and soft tissue	Binary	Neoplasms	194174	105	194069	-6.98	-49.30, 35.34	0.37
22134	Doctor diagnosed bronchiectasis	Binary	Respiratory	50553	461	50092	-1.99	-7.71, 3.72	0.38
20002_1537	Non-cancer illness code, self-reported: joint pain	Binary	Symptoms	194153	666	193487	-1.57	-5.81, 2.68	0.38
K58	Diagnoses - main ICD10: K58 Irritable bowel syndrome	Binary	Digestive	194174	837	193337	1.03	-0.98, 3.05	0.38
J38	Diagnoses - main ICD10: J38 Diseases of vocal cords and larynx, not elsewhere classified	Binary	Respiratory	194174	529	193645	-1.89	-7.25, 3.48	0.38
20544_16	Mental health problems ever diagnosed by a professional: Anorexia nervosa	Binary	Mental health	65898	656	65242	1.15	-1.08, 3.38	0.38
K91	Diagnoses - main ICD10: K91 Postprocedural disorders of digestive system, not elsewhere classified	Binary	Digestive	194174	351	193823	1.57	-1.31, 4.44	0.38
20431	Ever addicted to a behaviour or miscellanous	Binary	Mental health	3318	561	2757	1.54	-1.53, 4.61	0.38
L12_NAILDIS	Nail disorders	Binary	Dermatologic	194174	441	193733	1.33	-1.19, 3.86	0.38
L60	Diagnoses - main ICD10: L60 Nail disorders	Binary	Dermatologic	194174	422	193752	1.38	-1.22, 3.99	0.38
I63	Diagnoses - main ICD10: I63 Cerebral infarction	Binary	Circulatory	194174	799	193375	-1.48	-5.45, 2.50	0.38
20002_1428	Non-cancer illness code, self-reported: thyroiditis	Binary	Endocrine	194153	150	194003	2.07	-1.52, 5.66	0.38
COPD_OPPORTUNIST_INFECTIONS	COPD related to chronic (opportunist) infections	Binary	Respiratory	194174	283	193891	-2.72	-11.44, 6.00	0.38
6017	Able to walk or cycle unaided for 10 minutes	Binary	Physical measures	28554	1134	27420	-2.92	-12.39, 6.54	0.38
G6_SLEEPAPNO	Sleep apnoea	Binary	Neurological	194174	600	193574	-1.65	-6.21, 2.92	0.38
R56	Diagnoses - main ICD10: R56 Convulsions, not elsewhere classified	Binary	Symptoms	194174	449	193725	-2.02	-7.94, 3.89	0.38
5832_3	Which eye(s) affected by hypermetropia (long sight): Both eyes	Binary	Sense organs	8680	7509	1171	1.27	-1.97, 4.50	0.38
M13_BAKERCYST	Synovial cyst of popliteal space [Baker]	Binary	Musculoskeletal	194174	136	194038	2.13	-1.58, 5.84	0.38
20001_1035	Cancer code, self-reported: bladder cancer	Binary	Neoplasms	194153	218	193935	-3.26	-14.65, 8.13	0.38
D70	Diagnoses - main ICD10: D70 Agranulocytosis	Binary	Hematopoietic	194174	677	193497	-1.58	-5.94, 2.78	0.38
E4_THYTOXNAS	Thyrotoxicosis, other and/or unspecified	Binary	Endocrine	194174	183	193991	1.89	-1.51, 5.29	0.39
G6_POLYOTHUNS	Other and unspecified polyneuropathies, also in other diseases	Binary	Neurological	194174	137	194037	2.12	-1.59, 5.83	0.39
20544_11	Mental health problems ever diagnosed by a professional: Depression	Binary	Mental health	65941	16921	49020	-0.3	-1.00, 0.39	0.39
AB1_OTHER_BACTERIAL	Other bacterial diseases	Binary	Infectious diseases	194174	947	193227	-1.24	-4.51, 2.04	0.39
N61	Diagnoses - main ICD10: N61 Inflammatory disorders of breast	Binary	Genitourinary	194174	330	193844	-2.42	-9.99, 5.15	0.39
K37	Diagnoses - main ICD10: K37 Unspecified appendicitis	Binary	Digestive	194174	174	194000	-3.95	-19.36, 11.47	0.39
5263_irnt	Intra-ocular pressure, Goldmann-correlated (left)	Continuous	Physical measures	40691	NA	NA	0.16	-0.21, 0.54	0.39
20002_1331	Non-cancer illness code, self-reported: pernicious anaemia	Binary	Hematopoietic	194153	816	193337	-1.33	-4.95, 2.28	0.39
D3_ITP	Idiopathic thrombocytopenic purpura	Binary	Hematopoietic	194174	106	194068	-6.21	-40.83, 28.41	0.39
L12_ATROPHICSKIN	Atrophic disorders of skin	Binary	Dermatologic	194174	1219	192955	0.83	-0.89, 2.56	0.39
L90	Diagnoses - main ICD10: L90 Atrophic disorders of skin	Binary	Dermatologic	194174	1169	193005	0.86	-0.92, 2.65	0.39
E87	Diagnoses - main ICD10: E87 Other disorders of fluid, electrolyte and acid-base balance	Binary	Endocrine	194174	273	193901	-3.3	-15.17, 8.56	0.39
5096_irnt	3mm weak meridian (left)	Continuous	Physical measures	40300	NA	NA	-0.16	-0.54, 0.21	0.39
C82	Diagnoses - main ICD10: C82 Follicular [nodular] non-Hodgkin's lymphoma	Binary	Neoplasms	194174	151	194023	-4.83	-26.66, 17.01	0.4
20002_1353	Non-cancer illness code, self-reported: vaginal prolapse/uterine prolapse	Binary	Genitourinary	194153	2016	192137	-0.79	-2.79, 1.22	0.4
N23	Diagnoses - main ICD10: N23 Unspecified renal colic	Binary	Genitourinary	194174	421	193753	-2.01	-8.06, 4.04	0.4
5306	6mm index of best keratometry results (left)	Ordinal	Physical measures	36286	NA	NA	0.12	-0.15, 0.38	0.4
I35	Diagnoses - main ICD10: I35 Nonrheumatic aortic valve disorders	Binary	Circulatory	194174	303	193871	-2.61	-11.20, 5.97	0.4
20001_1061	Cancer code, self-reported: basal cell carcinoma	Binary	Neoplasms	194153	2040	192113	0.65	-0.75, 2.05	0.4
2100	Seen a psychiatrist for nerves, anxiety, tension or depression	Binary	Mental health	193244	23975	169269	-0.22	-0.76, 0.31	0.4
23106_irnt	Impedance of whole body	Continuous	Physical measures	190958	NA	NA	0.07	-0.10, 0.24	0.4
I20	Diagnoses - main ICD10: I20 Angina pectoris	Binary	Circulatory	194174	2302	191872	-0.77	-2.77, 1.22	0.4
N85	Diagnoses - main ICD10: N85 Other noninflammatory disorders of uterus, except cervix	Binary	Genitourinary	194174	1489	192685	0.75	-0.85, 2.35	0.4
L12_HYPERTROPHICNAS	Other and unspecified hypertrophic disorders of skin	Binary	Dermatologic	194174	270	193904	-2.63	-11.36, 6.10	0.4
5134_irnt	6mm strong meridian (left)	Continuous	Physical measures	36286	NA	NA	-0.17	-0.57, 0.23	0.4
R55	Diagnoses - main ICD10: R55 Syncope and collapse	Binary	Symptoms	194174	2284	191890	0.62	-0.73, 1.97	0.4
PRIM_COXARTHROSIS	Primary coxarthrosis, bilateral	Binary	Musculoskeletal	194174	304	193870	1.49	-1.43, 4.41	0.4
I48	Diagnoses - main ICD10: I48 Atrial fibrillation and flutter	Binary	Circulatory	194174	1981	192193	-0.81	-2.92, 1.30	0.4
G6_NEUINFL	Inflammatory diseases of the central nervous system	Binary	Neurological	194174	138	194036	-4.43	-23.70, 14.84	0.41
20441	Ever had prolonged loss of interest in normal activities	Binary	Mental health	65898	29900	35998	-0.25	-0.84, 0.34	0.41
20542	Stronger worrying (than other people) during period of worst anxiety	Binary	Mental health	16032	13041	2991	-0.6	-1.97, 0.76	0.41
J47	Diagnoses - main ICD10: J47 Bronchiectasis	Binary	Respiratory	194174	241	193933	-3.1	-14.21, 8.01	0.41
5001	FI7 : synonym	Binary	Cognitive function	45618	40216	5402	0.48	-0.72, 1.69	0.41
D3_OTHERANAEMIA	Other anaemias	Binary	Hematopoietic	194174	2440	191734	-0.69	-2.47, 1.09	0.41
D64	Diagnoses - main ICD10: D64 Other anaemias	Binary	Hematopoietic	194174	2160	192014	-0.79	-2.85, 1.27	0.41
O69	Diagnoses - main ICD10: O69 Labour and delivery complicated by umbilical cord complications	Binary	Obstetric	194174	168	194006	-3.69	-18.17, 10.78	0.41
M24	Diagnoses - main ICD10: M24 Other specific joint derangements	Binary	Musculoskeletal	194174	639	193535	1.1	-1.18, 3.38	0.41
C3_KIDNEY_NOTRENALPELVIS	Malignant neoplasm of kidney, except renal pelvis	Binary	Neoplasms	194174	297	193877	-2.41	-10.30, 5.47	0.41
D3_ANAEMIANAS	Other and unspecified anaemias	Binary	Hematopoietic	194174	2439	191735	-0.69	-2.47, 1.09	0.41
B37	Diagnoses - main ICD10: B37 Candidiasis	Binary	Infectious diseases	194174	147	194027	-5.17	-30.53, 20.20	0.41
1980	Worrier / anxious feelings	Binary	Mental health	189455	121782	67673	0.15	-0.21, 0.51	0.41
5105_irnt	6mm strong meridian angle (left)	Continuous	Physical measures	36286	NA	NA	-0.17	-0.57, 0.23	0.41
C73	Diagnoses - main ICD10: C73 Malignant neoplasm of thyroid gland	Binary	Neoplasms	194174	196	193978	1.79	-1.65, 5.23	0.41
20429	Easily tired during worst period of anxiety	Binary	Mental health	21863	16558	5305	-0.5	-1.64, 0.65	0.41
R00	Diagnoses - main ICD10: R00 Abnormalities of heart beat	Binary	Symptoms	194174	1383	192791	-0.95	-3.50, 1.60	0.41
D26	Diagnoses - main ICD10: D26 Other benign neoplasms of uterus	Binary	Neoplasms	194174	164	194010	-3.81	-19.08, 11.46	0.41
K11_LIVER	Diseases of liver	Binary	Digestive	194174	743	193431	1	-1.11, 3.12	0.41
20002_1442	Non-cancer illness code, self-reported: helicobacter pylori	Binary	Infectious diseases	194153	564	193589	-1.58	-6.21, 3.05	0.41
I47	Diagnoses - main ICD10: I47 Paroxysmal tachycardia	Binary	Circulatory	194174	813	193361	1	-1.11, 3.11	0.41
20002_1558	Non-cancer illness code, self-reported: ectopic pregnancy	Binary	Obstetric	194153	271	193882	-2.54	-11.08, 5.99	0.41
K11_GASTRODUOULC	Gastroduodenal ulcer	Binary	Digestive	194174	1580	192594	-0.87	-3.18, 1.45	0.41
5089_irnt	Astigmatism angle (left)	Continuous	Physical measures	41444	NA	NA	-0.16	-0.53, 0.22	0.41
2335	Chest pain or discomfort	Binary	Symptoms	192247	27181	165066	-0.21	-0.71, 0.30	0.41
G6_MONOLOWOTHUNS	Other and unspecified mononeuropathies of lower limb	Binary	Neurological	194174	101	194073	-5.85	-38.14, 26.45	0.42
4270	Volume level set by participant (left)	Ordinal	Physical measures	62607	NA	NA	2.6	-3.66, 8.86	0.42
XII_SKIN_SUBCUTAN	Diseases of the skin and subcutaneous tissue	Binary	Dermatologic	194174	14112	180062	0.26	-0.35, 0.87	0.42
R93	Diagnoses - main ICD10: R93 Abnormal findings on diagnostic imaging of other body structures	Binary	Symptoms	194174	705	193469	-1.4	-5.44, 2.64	0.42
20526	Been in serious accident believed to be life-threatening	Binary	Mental health	66030	4433	61597	-0.51	-1.83, 0.80	0.42
N75	Diagnoses - main ICD10: N75 Diseases of Bartholin's gland	Binary	Genitourinary	194174	590	193584	-1.51	-5.96, 2.94	0.42
M13_TROCHANTERICBURSITIS	Trochanteric bursitis	Binary	Musculoskeletal	194174	362	193812	1.34	-1.43, 4.12	0.42
4194_irnt	Pulse rate	Continuous	Physical measures	63335	NA	NA	-0.12	-0.42, 0.17	0.42
30260_irnt	Mean reticulocyte volume	Continuous	Biomarkers	184922	NA	NA	0.07	-0.10, 0.24	0.42
20468	Ever believed in an un-real conspiracy against self	Binary	Mental health	65996	439	65557	-1.85	-7.59, 3.89	0.42
6156_12	Manic/hyper symptoms: I was more talkative than usual	Binary	Mental health	13068	2595	10473	-0.71	-2.54, 1.12	0.42
5507	Leg pain on walking : action taken	Ordinal	Symptoms	13674	NA	NA	-0.16	-0.55, 0.23	0.42
I9_HYPERTENSION	Hypertensive diseases	Binary	Circulatory	194174	652	193522	1.03	-1.20, 3.27	0.42
K75	Diagnoses - main ICD10: K75 Other inflammatory liver diseases	Binary	Digestive	194174	166	194008	1.88	-1.81, 5.57	0.42
20001_99999	Cancer code, self-reported: unclassifiable	Binary	Neoplasms	194153	286	193867	-2.35	-10.26, 5.56	0.43
C92	Diagnoses - main ICD10: C92 Myeloid leukaemia	Binary	Neoplasms	194174	144	194030	2.01	-1.88, 5.91	0.43
E4_DM2NOCOMP	Type 2 diabetes without complications	Binary	Endocrine	194174	154	194020	-3.72	-18.97, 11.53	0.43
M13_CERVICALGIA	Cervicalgia	Binary	Musculoskeletal	194174	624	193550	1.05	-1.23, 3.33	0.43
6145_5	Illness, injury, bereavement, stress in last 2 years: Marital separation/divorce	Binary	Mental health	192839	5959	186880	0.37	-0.51, 1.26	0.43
K83	Diagnoses - main ICD10: K83 Other diseases of biliary tract	Binary	Digestive	194174	455	193719	1.26	-1.41, 3.93	0.43
30810_irnt	Phosphate (quantile)	Continuous	Biomarkers	167812	NA	NA	0.07	-0.11, 0.25	0.43
ASTHMA_EOSINOPHIL_SUGG	Suggestive for eosinophilic asthma	Binary	Respiratory	194174	773	193401	-1.25	-4.88, 2.39	0.43
G81	Diagnoses - main ICD10: G81 Hemiplegia	Binary	Neurological	194174	137	194037	-5.19	-31.92, 21.55	0.43
H7_CHALAZION	Chalazion	Binary	Sense organs	194174	670	193504	1.01	-1.21, 3.23	0.43
5843_1	Which eye(s) affected by myopia (short sight): Right eye	Binary	Sense organs	15730	864	14866	-1.25	-4.87, 2.36	0.43
A08	Diagnoses - main ICD10: A08 Viral and other specified intestinal infections	Binary	Infectious diseases	194174	277	193897	-2.78	-12.85, 7.28	0.43
F5_SCHIZO	Schizophrenia, schizotypal and delusional disorders	Binary	Mental health	194174	215	193959	1.63	-1.71, 4.98	0.43
KRA_PSY_SCHIZODEL	Schizophrenia or delusion	Binary	Mental health	194174	215	193959	1.63	-1.71, 4.98	0.43
20002_1156	Non-cancer illness code, self-reported: infective/viral hepatitis	Binary	Infectious diseases	194153	359	193794	-1.99	-8.42, 4.45	0.43
30520_irnt	Potassium in urine	Continuous	Biomarkers	187662	NA	NA	-0.07	-0.24, 0.10	0.43
30220_irnt	Basophill percentage	Continuous	Biomarkers	187760	NA	NA	-0.07	-0.24, 0.10	0.43
K86	Diagnoses - main ICD10: K86 Other diseases of pancreas	Binary	Digestive	194174	229	193945	-2.92	-13.72, 7.89	0.43
20001_1020	Cancer code, self-reported: large bowel cancer/colorectal cancer	Binary	Neoplasms	194153	222	193931	1.6	-1.71, 4.92	0.44
5663	Length of longest manic/irritable episode	Binary	Mental health	10406	8343	2063	-1.29	-4.28, 1.69	0.44
20126_4	Bipolar and major depression status: Probable Recurrent major depression (moderate)	Binary	Mental health	45708	7394	38314	-0.39	-1.41, 0.63	0.44
20002_1261	Non-cancer illness code, self-reported: multiple sclerosis	Binary	Neurological	194153	954	193199	-1.08	-4.22, 2.06	0.44
O99	Diagnoses - main ICD10: O99 Other maternal diseases classifiable elsewhere but complicating pregnancy, childbirth and the puerperium	Binary	Obstetric	194174	567	193607	-1.45	-5.91, 3.00	0.44
6038_irnt	Number of trend entries	Continuous	Physical measures	28833	NA	NA	0.16	-0.25, 0.56	0.44
K08	Diagnoses - main ICD10: K08 Other disorders of teeth and supporting structures	Binary	Digestive	194174	1016	193158	0.84	-1.09, 2.78	0.44
20439	Frequency of depressed days during worst episode of depression	Ordinal	Mental health	41138	NA	NA	-0.09	-0.33, 0.14	0.44
20490	Sexually molested as a child	Ordinal	Mental health	65117	NA	NA	-0.07	-0.24, 0.11	0.44
C3_URINARY_TRACT	Malignant neoplasm of urinary organs	Binary	Neoplasms	194174	512	193662	-1.54	-6.35, 3.27	0.44
20002_1377	Non-cancer illness code, self-reported: polymyalgia rheumatica	Binary	Musculoskeletal	194153	529	193624	-1.5	-6.19, 3.18	0.44
C3_RESPIRATORY_INTRATHORACIC	Malignant neoplasm of respiratory system and intrathoracic organs	Binary	Neoplasms	194174	833	193341	-1.15	-4.56, 2.27	0.45
5099_irnt	3mm weak meridian (right)	Continuous	Physical measures	40236	NA	NA	-0.15	-0.53, 0.23	0.45
G50	Diagnoses - main ICD10: G50 Disorders of trigeminal nerve	Binary	Neurological	194174	134	194040	-4.45	-25.65, 16.75	0.45
C64	Diagnoses - main ICD10: C64 Malignant neoplasm of kidney, except renal pelvis	Binary	Neoplasms	194174	238	193936	-2.71	-12.74, 7.32	0.45
30180_irnt	Lymphocyte percentage	Continuous	Biomarkers	187760	NA	NA	-0.07	-0.23, 0.10	0.45
S92	Diagnoses - main ICD10: S92 Fracture of foot, except ankle	Binary	Injuries and poisonings	194174	271	193903	-2.31	-10.44, 5.81	0.45
2724	Had menopause	Binary	Others	163184	119355	43829	-0.09	-0.32, 0.14	0.45
4717	Shortness of breath walking on level ground	Binary	Symptoms	63097	7529	55568	-0.36	-1.34, 0.61	0.45
G6_BELLPA	Bell's palsy	Binary	Neurological	194174	162	194012	1.78	-1.94, 5.50	0.45
O80	Diagnoses - main ICD10: O80 Single spontaneous delivery	Binary	Obstetric	194174	1672	192502	0.64	-0.89, 2.16	0.45
102_irnt	Pulse rate, automated reading	Continuous	Physical measures	182647	NA	NA	-0.07	-0.24, 0.11	0.45
20002_1249	Non-cancer illness code, self-reported: cranial nerve problem/palsy	Binary	Neurological	194153	154	193999	-3.37	-17.32, 10.58	0.45
K26	Diagnoses - main ICD10: K26 Duodenal ulcer	Binary	Digestive	194174	445	193729	-1.74	-7.45, 3.97	0.45
C_DIFFICILE_ENTEROCOLITIS	Enterocolitis due to Clostridium difficile	Binary	Infectious diseases	194174	101	194073	-4.88	-30.14, 20.38	0.45
M13_CHRONDROPATHIES	Chrondropathies	Binary	Musculoskeletal	194174	173	194001	-3.06	-15.22, 9.10	0.46
I31	Diagnoses - main ICD10: I31 Other diseases of pericardium	Binary	Circulatory	194174	120	194054	-4.71	-28.64, 19.22	0.46
D24	Diagnoses - main ICD10: D24 Benign neoplasm of breast	Binary	Neoplasms	194174	1079	193095	-0.98	-3.89, 1.94	0.46
20002_1554	Non-cancer illness code, self-reported: cervical intra-epithelial neoplasia (cin) / precancerous cells cervix	Binary	Genitourinary	194153	275	193878	1.41	-1.73, 4.54	0.46
20002_1165	Non-cancer illness code, self-reported: pancreatitis	Binary	Digestive	194153	377	193776	-1.78	-7.75, 4.18	0.46
M13_SOFTOVERUSE	Soft tissue disorders related to use, overuse and pressure	Binary	Musculoskeletal	194174	509	193665	1.07	-1.43, 3.58	0.46
M70	Diagnoses - main ICD10: M70 Soft tissue disorders related to use, overuse and pressure	Binary	Musculoskeletal	194174	483	193691	1.12	-1.48, 3.73	0.46
I9_HYPTENS	Hypertension	Binary	Circulatory	194174	617	193557	0.99	-1.34, 3.31	0.46
20002_1265	Non-cancer illness code, self-reported: migraine	Binary	Neurological	194153	8287	185866	0.3	-0.47, 1.07	0.46
I73	Diagnoses - main ICD10: I73 Other peripheral vascular diseases	Binary	Circulatory	194174	199	193975	1.73	-2.02, 5.48	0.46
O82	Diagnoses - main ICD10: O82 Single delivery by Caesarean section	Binary	Obstetric	194174	339	193835	1.27	-1.64, 4.18	0.46
20002_1136	Non-cancer illness code, self-reported: liver/biliary/pancreas problem	Binary	Digestive	194153	335	193818	1.28	-1.65, 4.21	0.46
6033_irnt	Maximum heart rate during fitness test	Continuous	Physical measures	28824	NA	NA	-0.17	-0.62, 0.28	0.47
20002_1567	Non-cancer illness code, self-reported: infectious mononucleosis / glandular fever / epstein barr virus (ebv)	Binary	Infectious diseases	194153	279	193874	1.38	-1.76, 4.51	0.47
E27	Diagnoses - main ICD10: E27 Other disorders of adrenal gland	Binary	Endocrine	194174	121	194053	-4.57	-27.82, 18.67	0.47
20002_1309	Non-cancer illness code, self-reported: osteoporosis	Binary	Musculoskeletal	194153	5037	189116	-0.4	-1.56, 0.75	0.47
20537	Frequency of difficulty controlling worry during worst period of anxiety	Ordinal	Mental health	23151	NA	NA	-0.13	-0.47, 0.22	0.47
C_HODGKIN_LYMPHOMA	Hodgkin lymphoma	Binary	Neoplasms	194174	111	194063	1.98	-2.28, 6.25	0.47
20002_1202	Non-cancer illness code, self-reported: urinary frequency / incontinence	Binary	Genitourinary	194153	783	193370	0.87	-1.26, 3.00	0.47
D05	Diagnoses - main ICD10: D05 Carcinoma in situ of breast	Binary	Neoplasms	194174	1449	192725	0.67	-1.01, 2.34	0.47
I9_K_CARDIAC	Death due to cardiac causes	Binary	Circulatory	194174	312	193862	-1.93	-8.74, 4.87	0.47
20527	Been involved in combat or exposed to war-zone	Binary	Mental health	66077	922	65155	0.83	-1.22, 2.87	0.47
20494	Felt irritable or had angry outbursts in past month	Ordinal	Mental health	33321	NA	NA	-0.11	-0.43, 0.20	0.48
5983_irnt	ECG, heart rate	Continuous	Physical measures	28712	NA	NA	-0.17	-0.62, 0.29	0.48
D03	Diagnoses - main ICD10: D03 Melanoma in situ	Binary	Neoplasms	194174	304	193870	-1.99	-9.12, 5.14	0.48
20534	Sleeping too much	Binary	Mental health	30117	6327	23790	-0.4	-1.55, 0.75	0.48
C71	Diagnoses - main ICD10: C71 Malignant neoplasm of brain	Binary	Neoplasms	194174	148	194026	1.78	-2.22, 5.78	0.48
M13_HALLUDEFORMOTH	Other deformity of hallux (acquired)	Binary	Musculoskeletal	194174	101	194073	2.02	-2.40, 6.44	0.48
20002_1278	Non-cancer illness code, self-reported: cataract	Binary	Sense organs	194153	2809	191344	-0.54	-2.13, 1.06	0.48
M84	Diagnoses - main ICD10: M84 Disorders of continuity of bone	Binary	Musculoskeletal	194174	537	193637	1.03	-1.50, 3.56	0.48
K05	Diagnoses - main ICD10: K05 Gingivitis and periodontal diseases	Binary	Digestive	194174	275	193899	1.37	-1.86, 4.60	0.48
K81	Diagnoses - main ICD10: K81 Cholecystitis	Binary	Digestive	194174	1200	192974	-0.88	-3.61, 1.86	0.48
S52	Diagnoses - main ICD10: S52 Fracture of forearm	Binary	Injuries and poisonings	194174	3796	190378	-0.46	-1.82, 0.90	0.48
O20	Diagnoses - main ICD10: O20 Haemorrhage in early pregnancy	Binary	Obstetric	194174	738	193436	-1.11	-4.69, 2.47	0.48
20421	Ever felt worried, tense, or anxious for most of a month or longer	Binary	Mental health	60832	18789	42043	-0.24	-0.92, 0.44	0.48
30897_irnt	Estimated sample dilution factor (quantile)	Continuous	Biomarkers	183965	NA	NA	-0.06	-0.23, 0.11	0.48
20001_1059	Cancer code, self-reported: malignant melanoma	Binary	Neoplasms	194153	1716	192437	-0.69	-2.82, 1.43	0.49
J06	Diagnoses - main ICD10: J06 Acute upper respiratory infections of multiple and unspecified sites	Binary	Respiratory	194174	210	193964	-2.65	-13.30, 8.00	0.49
20486	Contemplated self-harm in past year	Binary	Mental health	11260	2069	9191	-0.65	-2.57, 1.28	0.49
C3_RECTUM	Malignant neoplasm of rectum	Binary	Neoplasms	194174	429	193745	-1.52	-6.75, 3.71	0.49
SPONDYLOPATHY_FG	Spondylopathies (FG)	Binary	Musculoskeletal	194174	172	194002	1.62	-2.14, 5.37	0.49
D17	Diagnoses - main ICD10: D17 Benign lipomatous neoplasm	Binary	Neoplasms	194174	2201	191973	0.54	-0.88, 1.95	0.49
LUNG_CANCER	Lung cancer and mesothelioma	Binary	Neoplasms	194174	925	193249	-0.97	-4.06, 2.13	0.49
20002_1440	Non-cancer illness code, self-reported: tuberculosis (tb)	Binary	Infectious diseases	194153	964	193189	0.76	-1.21, 2.73	0.49
2473	Other serious medical condition/disability diagnosed by doctor	Binary	Others	190106	38143	151963	-0.15	-0.58, 0.28	0.49
20001_1072	Cancer code, self-reported: cin/pre-cancer cells cervix	Binary	Neoplasms	194153	1266	192887	0.67	-1.09, 2.43	0.49
20002_1155	Non-cancer illness code, self-reported: hepatitis	Binary	Infectious diseases	194153	184	193969	-2.61	-13.13, 7.91	0.49
M13_MUSCLE	Disorders of muscles	Binary	Musculoskeletal	194174	240	193934	-2.17	-10.43, 6.08	0.49
N93	Diagnoses - main ICD10: N93 Other abnormal uterine and vaginal bleeding	Binary	Genitourinary	194174	2455	191719	0.5	-0.84, 1.83	0.49
G6_INTRACRATRAUMA	Intracranial trauma	Binary	Neurological	194174	289	193885	-1.92	-8.97, 5.13	0.49
S06	Diagnoses - main ICD10: S06 Intracranial injury	Binary	Injuries and poisonings	194174	282	193892	-1.98	-9.32, 5.36	0.49
M89	Diagnoses - main ICD10: M89 Other disorders of bone	Binary	Musculoskeletal	194174	502	193672	1.03	-1.57, 3.62	0.49
M13_HAMMERTOE	Other hammer toe(s) (acquired)	Binary	Musculoskeletal	194174	677	193497	-1.14	-4.92, 2.64	0.49
H7_EPIPHORA	Epiphora	Binary	Sense organs	194174	405	193769	-1.54	-6.96, 3.87	0.49
TRAUMBRAIN_NONCONCUS	severe traumatic brain injury, does not include concussion	Binary	Injuries and poisonings	194174	182	193992	-2.59	-13.14, 7.96	0.5
M05	Diagnoses - main ICD10: M05 Seropositive rheumatoid arthritis	Binary	Musculoskeletal	194174	205	193969	-2.63	-13.40, 8.13	0.5
RHEUMA_SEROPOS	Seropositive rheumatoid arthritis	Binary	Musculoskeletal	194174	236	193938	-2.17	-10.49, 6.14	0.5
20535	Waking too early	Binary	Mental health	30117	22923	7194	-0.35	-1.35, 0.64	0.5
20002_1451	Non-cancer illness code, self-reported: hereditary/genetic haematological disorder	Binary	Hematopoietic	194153	171	193982	-2.65	-13.68, 8.38	0.5
4101_irnt	Heel broadband ultrasound attenuation (left)	Continuous	Physical measures	61556	NA	NA	0.1	-0.19, 0.40	0.5
22504	Bring up phlegm/sputum/mucus on most days	Binary	Symptoms	50553	3292	47261	-0.48	-1.97, 1.01	0.51
20002_1637	Non-cancer illness code, self-reported: fracture wrist / colles fracture	Binary	Injuries and poisonings	194153	412	193741	1.07	-1.71, 3.86	0.51
20418	Impact on normal roles during worst period of anxiety	Ordinal	Mental health	23397	NA	NA	-0.16	-0.63, 0.31	0.51
O44	Diagnoses - main ICD10: O44 Placenta praevia	Binary	Obstetric	194174	132	194042	1.72	-2.44, 5.89	0.51
R05	Diagnoses - main ICD10: R05 Cough	Binary	Symptoms	194174	573	193601	-1.23	-5.53, 3.07	0.51
20002_1465	Non-cancer illness code, self-reported: osteoarthritis	Binary	Musculoskeletal	194153	19397	174756	0.18	-0.35, 0.71	0.51
22129	Doctor diagnosed chronic bronchitis	Binary	Respiratory	50553	589	49964	-1.18	-5.31, 2.95	0.51
20466	Ever prescribed a medication for unusual or psychotic experiences	Binary	Mental health	3471	345	3126	-2.08	-9.99, 5.83	0.52
K11_PERITON	Diseases of peritoneum	Binary	Digestive	194174	428	193746	1.04	-1.72, 3.79	0.52
I21	Diagnoses - main ICD10: I21 Acute myocardial infarction	Binary	Circulatory	194174	1240	192934	0.67	-1.20, 2.54	0.52
S64	Diagnoses - main ICD10: S64 Injury of nerves at wrist and hand level	Binary	Injuries and poisonings	194174	145	194029	1.65	-2.43, 5.73	0.52
20002_1425	Non-cancer illness code, self-reported: cerebral aneurysm	Binary	Circulatory	194153	148	194005	1.62	-2.41, 5.66	0.52
M13_MUSCULOSKELEOTH	Other disorders of the musculoskeletal system and connective tissue	Binary	Musculoskeletal	194174	271	193903	1.26	-2.02, 4.54	0.52
T81	Diagnoses - main ICD10: T81 Complications of procedures, not elsewhere classified	Binary	Injuries and poisonings	194174	3049	191125	-0.48	-2.01, 1.05	0.52
R22	Diagnoses - main ICD10: R22 Localised swelling, mass and lump of skin and subcutaneous tissue	Binary	Symptoms	194174	747	193427	0.81	-1.42, 3.04	0.52
FIBRO_COMORB	Fibromyalgia related co-morbidities	Binary	Musculoskeletal	194174	1497	192677	-0.69	-2.96, 1.59	0.52
30160	Basophill count	Ordinal	Biomarkers	187758	NA	NA	0.05	-0.10, 0.19	0.52
20002_1194	Non-cancer illness code, self-reported: renal failure not requiring dialysis	Binary	Genitourinary	194153	136	194017	-2.94	-16.26, 10.38	0.52
20544_17	Mental health problems ever diagnosed by a professional: Agoraphobia	Binary	Mental health	65897	361	65536	-1.58	-7.50, 4.34	0.52
20423	Keyed up or on edge during worst period of anxiety	Binary	Mental health	22248	17963	4285	-0.42	-1.65, 0.82	0.52
20002_1572	Non-cancer illness code, self-reported: whooping cough / pertussis	Binary	Infectious diseases	194153	254	193899	-1.9	-9.40, 5.59	0.52
20438	Duration of worst depression	Ordinal	Mental health	41638	NA	NA	-0.18	-0.75, 0.38	0.52
H7_XANTHELASMA	Xanthelasma of eyelid	Binary	Sense organs	194174	116	194058	1.77	-2.63, 6.17	0.52
S30	Diagnoses - main ICD10: S30 Superficial injury of abdomen, lower back and pelvis	Binary	Injuries and poisonings	194174	102	194072	-3.79	-23.43, 15.84	0.52
N70	Diagnoses - main ICD10: N70 Salpingitis and oophoritis	Binary	Genitourinary	194174	191	193983	-2.32	-12.04, 7.40	0.52
N17	Diagnoses - main ICD10: N17 Acute renal failure	Binary	Genitourinary	194174	266	193908	-2.06	-10.41, 6.28	0.52
20002_1548	Non-cancer illness code, self-reported: acne/acne vulgaris	Binary	Dermatologic	194153	108	194045	1.82	-2.68, 6.32	0.53
O13	Diagnoses - main ICD10: O13 Gestational [pregnancy-induced] hypertension without significant proteinuria	Binary	Obstetric	194174	262	193912	1.25	-2.08, 4.58	0.53
C_MULTIPLE_MYELOMA_PLASMA_CELL	Multiple myeloma and malignant plasma cell neoplasms	Binary	Neoplasms	194174	172	194002	1.5	-2.37, 5.37	0.53
30510_irnt	Creatinine (enzymatic) in urine	Continuous	Biomarkers	188059	NA	NA	-0.05	-0.22, 0.12	0.53
20002_1616	Non-cancer illness code, self-reported: insomnia	Binary	Neurological	194153	242	193911	-1.92	-9.64, 5.79	0.53
S00	Diagnoses - main ICD10: S00 Superficial injury of head	Binary	Injuries and poisonings	194174	385	193789	-1.5	-7.21, 4.21	0.53
D35	Diagnoses - main ICD10: D35 Benign neoplasm of other and unspecified endocrine glands	Binary	Neoplasms	194174	358	193816	-1.58	-7.65, 4.49	0.53
3005	Fracture resulting from simple fall	Binary	Injuries and poisonings	19982	14076	5906	0.35	-0.78, 1.48	0.53
20002_1526	Non-cancer illness code, self-reported: polio / poliomyelitis	Binary	Infectious diseases	194153	124	194029	1.7	-2.63, 6.03	0.53
E10	Diagnoses - main ICD10: E10 Insulin-dependent diabetes mellitus	Binary	Endocrine	194174	184	193990	1.6	-2.54, 5.74	0.53
E4_DM1	Type 1 diabetes	Binary	Endocrine	194174	238	193936	1.29	-2.17, 4.75	0.53
30090_irnt	Platelet crit	Continuous	Biomarkers	188073	NA	NA	-0.05	-0.22, 0.12	0.53
N31	Diagnoses - main ICD10: N31 Neuromuscular dysfunction of bladder, not elsewhere classified	Binary	Genitourinary	194174	573	193601	-1.17	-5.47, 3.13	0.53
20002_1568	Non-cancer illness code, self-reported: measles / morbillivirus	Binary	Infectious diseases	194153	699	193454	0.8	-1.49, 3.09	0.54
L12_PYOGENGRANUL	Pyogenic granuloma	Binary	Dermatologic	194174	126	194048	1.67	-2.66, 6.00	0.54
C3_SKIN	Malignant neoplasm of skin	Binary	Neoplasms	194174	8100	186074	0.26	-0.53, 1.04	0.54
H8_CHRON_SUPOTITIS	Chronic suppurative otitis media	Binary	Sense organs	194174	104	194070	1.81	-2.80, 6.41	0.54
AMN2	Transient global amnesia	Binary	Neurological	194174	152	194022	-2.56	-13.98, 8.87	0.54
30120_irnt	Lymphocyte count	Continuous	Biomarkers	187758	NA	NA	0.05	-0.12, 0.22	0.54
SLEEP	Sleep disorders (combined)	Binary	Neurological	194174	811	193363	-0.91	-4.18, 2.35	0.54
3606	Chest pain or discomfort walking normally	Binary	Symptoms	26915	4552	22363	0.37	-0.79, 1.53	0.54
20002_1513	Non-cancer illness code, self-reported: inguinal hernia	Binary	Digestive	194153	137	194016	-2.73	-15.30, 9.84	0.54
L12_INFECT_SKIN_OTHER	Other local infections of skin and subcutaneous tissue	Binary	Dermatologic	194174	226	193948	-1.94	-9.95, 6.08	0.54
O36	Diagnoses - main ICD10: O36 Maternal care for other known or suspected foetal problems	Binary	Obstetric	194174	1149	193025	0.62	-1.23, 2.47	0.54
T84	Diagnoses - main ICD10: T84 Complications of internal orthopaedic prosthetic devices, implants and grafts	Binary	Injuries and poisonings	194174	2048	192126	-0.56	-2.48, 1.36	0.54
K22	Diagnoses - main ICD10: K22 Other diseases of oesophagus	Binary	Digestive	194174	2176	191998	-0.55	-2.43, 1.34	0.54
DM_KETOACIDOSIS	Diabetic ketoacidosis	Binary	Endocrine	194174	107	194067	1.76	-2.83, 6.35	0.54
K43	Diagnoses - main ICD10: K43 Ventral hernia	Binary	Digestive	194174	1133	193041	-0.79	-3.61, 2.03	0.54
N92	Diagnoses - main ICD10: N92 Excessive, frequent and irregular menstruation	Binary	Genitourinary	194174	8475	185699	-0.26	-1.12, 0.60	0.54
20515	Recent trouble relaxing	Ordinal	Mental health	65873	NA	NA	-0.07	-0.28, 0.15	0.54
G47	Diagnoses - main ICD10: G47 Sleep disorders	Binary	Neurological	194174	734	193440	-1	-4.69, 2.68	0.54
4282	Maximum digits remembered correctly	Ordinal	Cognitive function	19911	NA	NA	0.12	-0.27, 0.50	0.54
F5_ALLANXIOUS	All anxiety disorders	Binary	Mental health	194174	312	193862	-1.56	-7.77, 4.64	0.55
PULM_ANXIETY	Anxiety (asthma-related co-morbidities)	Binary	Respiratory	194174	312	193862	-1.56	-7.77, 4.64	0.55
I70	Diagnoses - main ICD10: I70 Atherosclerosis	Binary	Circulatory	194174	131	194043	-3.04	-17.87, 11.79	0.55
L08	Diagnoses - main ICD10: L08 Other local infections of skin and subcutaneous tissue	Binary	Dermatologic	194174	211	193963	-2.08	-10.97, 6.80	0.55
GLOMER_NEPHRITIS	Glomerulonephritis	Binary	Genitourinary	194174	243	193931	-1.82	-9.32, 5.68	0.55
N64	Diagnoses - main ICD10: N64 Other disorders of breast	Binary	Genitourinary	194174	835	193339	-0.88	-4.08, 2.33	0.55
30110_irnt	Platelet distribution width	Continuous	Biomarkers	188072	NA	NA	0.05	-0.12, 0.22	0.55
20512	Recent feelings of foreboding	Ordinal	Mental health	65721	NA	NA	-0.05	-0.23, 0.12	0.55
20002_1417	Non-cancer illness code, self-reported: nasal polyps	Binary	Respiratory	194153	535	193618	-1.11	-5.33, 3.11	0.55
4288_irnt	Time to answer	Continuous	Cognitive function	64129	NA	NA	0.09	-0.20, 0.37	0.55
20002_1617	Non-cancer illness code, self-reported: osteopenia	Binary	Musculoskeletal	194153	832	193321	0.71	-1.44, 2.86	0.55
2070	Frequency of tenseness / restlessness in last 2 weeks	Ordinal	Mental health	186430	NA	NA	0.03	-0.07, 0.14	0.56
RHEUMA_SEROPOS_OTH	Other/unspecified seropositiverheumatoid arthritis	Binary	Musculoskeletal	194174	222	193952	-1.86	-9.77, 6.06	0.56
20002_1113	Non-cancer illness code, self-reported: emphysema/chronic bronchitis	Binary	Respiratory	194153	2397	191756	-0.48	-2.18, 1.23	0.56
G6_XTRAPYR	Extrapyramidal and movement disorders	Binary	Neurological	194174	227	193947	-1.82	-9.57, 5.93	0.56
H7_BLEPHAROCHALASIS	Blepharochalasis	Binary	Sense organs	194174	346	193828	1.03	-2.03, 4.10	0.56
20002_1639	Non-cancer illness code, self-reported: fracture finger	Binary	Injuries and poisonings	194153	102	194051	1.73	-3.00, 6.47	0.56
M81	Diagnoses - main ICD10: M81 Osteoporosis without pathological fracture	Binary	Musculoskeletal	194174	630	193544	-1.01	-4.91, 2.88	0.56
20002_1364	Non-cancer illness code, self-reported: breast disease (not cancer)	Binary	Genitourinary	194153	211	193942	-1.89	-10.07, 6.30	0.56
5251	6mm index of best keratometry results (right)	Ordinal	Physical measures	36428	NA	NA	0.08	-0.20, 0.37	0.56
5485	Leg pain when walking normally	Binary	Symptoms	13482	7692	5790	-0.36	-1.59, 0.87	0.57
2000	Worry too long after embarrassment	Binary	Mental health	185729	100917	84812	0.1	-0.24, 0.44	0.57
L12_GRANULOMATOUSSKIN	Granulomatous disorders of skin and subcutaneous tissue	Binary	Dermatologic	194174	207	193967	-1.88	-10.13, 6.37	0.57
L92	Diagnoses - main ICD10: L92 Granulomatous disorders of skin and subcutaneous tissue	Binary	Dermatologic	194174	199	193975	-1.98	-10.78, 6.82	0.57
H7_EYEOTH	Other disorders of eye and adnexa	Binary	Sense organs	194174	129	194045	-2.58	-15.04, 9.89	0.57
I42	Diagnoses - main ICD10: I42 Cardiomyopathy	Binary	Circulatory	194174	170	194004	1.43	-2.69, 5.55	0.57
20541	Difficulty stopping worrying during worst period of anxiety	Binary	Mental health	22795	21668	1127	0.75	-2.06, 3.56	0.57
D22	Diagnoses - main ICD10: D22 Melanocytic naevi	Binary	Neoplasms	194174	2367	191807	0.43	-0.97, 1.82	0.57
C3_BRONCHUS_LUNG	Malignant neoplasm of bronchus and lung	Binary	Neoplasms	194174	781	193393	-0.85	-4.13, 2.42	0.57
I9_VASCINT	Vascular diseases of the intestine	Binary	Circulatory	194174	164	194010	1.4	-2.67, 5.46	0.57
K40	Diagnoses - main ICD10: K40 Inguinal hernia	Binary	Digestive	194174	774	193400	0.72	-1.55, 2.98	0.57
O00	Diagnoses - main ICD10: O00 Ectopic pregnancy	Binary	Obstetric	194174	244	193930	1.18	-2.35, 4.70	0.57
1220	Daytime dozing / sleeping (narcolepsy)	Ordinal	Neurological	193472	NA	NA	0.02	-0.06, 0.10	0.57
N62	Diagnoses - main ICD10: N62 Hypertrophy of breast	Binary	Genitourinary	194174	437	193737	-1.18	-5.95, 3.59	0.57
20544_10	Mental health problems ever diagnosed by a professional: Mania, hypomania, bipolar or manic-depression	Binary	Mental health	65897	321	65576	1.06	-2.18, 4.30	0.57
1990	Tense / 'highly strung'	Binary	Mental health	187755	36139	151616	-0.13	-0.57, 0.32	0.57
20002_1308	Non-cancer illness code, self-reported: osteomyelitis	Binary	Musculoskeletal	194153	228	193925	-1.73	-9.30, 5.84	0.57
20002_1117	Non-cancer illness code, self-reported: other respiratory problems	Binary	Respiratory	194153	304	193849	-1.45	-7.55, 4.66	0.57
20002_1508	Non-cancer illness code, self-reported: jaundice (unknown cause)	Binary	Symptoms	194153	142	194011	-2.35	-13.59, 8.88	0.57
H00	Diagnoses - main ICD10: H00 Hordeolum and chalazion	Binary	Sense organs	194174	693	193481	0.74	-1.63, 3.11	0.58
20002_1286	Non-cancer illness code, self-reported: depression	Binary	Mental health	194153	13492	180661	-0.19	-0.88, 0.49	0.58
20513	Recent thoughts of suicide or self-harm	Ordinal	Mental health	65572	NA	NA	-0.02	-0.10, 0.06	0.58
5097_irnt	6mm weak meridian (left)	Continuous	Physical measures	36286	NA	NA	-0.11	-0.51, 0.29	0.58
N02	Diagnoses - main ICD10: N02 Recurrent and persistent haematuria	Binary	Genitourinary	194174	224	193950	-1.73	-9.42, 5.96	0.58
CHRONSMALL	Crohn's disease of small interstine	Binary	Digestive	194174	132	194042	-2.42	-14.27, 9.43	0.58
20016_irnt	Fluid intelligence score	Continuous	Cognitive function	62810	NA	NA	-0.08	-0.38, 0.21	0.58
20002_1470	Non-cancer illness code, self-reported: anorexia/bulimia/other eating disorder	Binary	Mental health	194153	271	193882	-1.52	-8.10, 5.06	0.58
S62	Diagnoses - main ICD10: S62 Fracture at wrist and hand level	Binary	Injuries and poisonings	194174	641	193533	0.75	-1.69, 3.20	0.58
20511	Recent poor appetite or overeating	Ordinal	Mental health	65999	NA	NA	0.06	-0.14, 0.26	0.58
20002_1412	Non-cancer illness code, self-reported: bronchitis	Binary	Respiratory	194153	1486	192667	-0.58	-2.79, 1.64	0.58
20002_1125	Non-cancer illness code, self-reported: pleurisy	Binary	Symptoms	194153	657	193496	0.73	-1.67, 3.14	0.59
20487	Felt hated by family member as a child	Ordinal	Mental health	65904	NA	NA	0.07	-0.17, 0.31	0.59
20544_15	Mental health problems ever diagnosed by a professional: Anxiety, nerves or generalized anxiety disorder	Binary	Mental health	65926	11081	54845	-0.22	-1.04, 0.59	0.59
I9_MI	Myocardial infarction	Binary	Circulatory	194174	1468	192706	0.5	-1.20, 2.21	0.59
I9_MI_STRICT	Myocardial infarction, strict	Binary	Circulatory	194174	1468	192706	0.5	-1.20, 2.21	0.59
C3_EYE_BRAIN_NEURO	Malignant neoplasm of eye, brain and central nervous system	Binary	Neoplasms	194174	226	193948	-1.67	-9.17, 5.82	0.59
20002_1266	Non-cancer illness code, self-reported: head injury	Binary	Injuries and poisonings	194153	384	193769	-1.21	-6.33, 3.90	0.59
IPF	Idiopathic pulmonary fibrosis (attempt to specificity)	Binary	Respiratory	194174	130	194044	-2.4	-14.25, 9.46	0.59
M22	Diagnoses - main ICD10: M22 Disorders of patella	Binary	Musculoskeletal	194174	242	193932	-1.64	-8.94, 5.67	0.59
I9_PHLETHROMBDVTLOW	DVT of lower extremities	Binary	Circulatory	194174	917	193257	-0.74	-3.68, 2.20	0.59
K12	Diagnoses - main ICD10: K12 Stomatitis and related lesions	Binary	Digestive	194174	147	194027	1.44	-2.92, 5.80	0.59
20448	Professional informed about depression	Binary	Mental health	42185	29058	13127	-0.22	-1.01, 0.57	0.59
20002_1066	Non-cancer illness code, self-reported: heart/cardiac problem	Binary	Circulatory	194153	570	193583	-0.96	-4.90, 2.98	0.59
H7_DIVERGSTRAB	Divergent concomitant strabismus	Binary	Sense organs	194174	151	194023	-2.15	-12.49, 8.19	0.59
R49	Diagnoses - main ICD10: R49 Voice disturbances	Binary	Symptoms	194174	309	193865	-1.39	-7.42, 4.64	0.59
5133_irnt	6mm strong meridian (right)	Continuous	Physical measures	36428	NA	NA	-0.11	-0.51, 0.29	0.59
4079_irnt	Diastolic blood pressure, automated reading	Continuous	Physical measures	182647	NA	NA	0.05	-0.12, 0.22	0.59
20002_1225	Non-cancer illness code, self-reported: hyperthyroidism/thyrotoxicosis	Binary	Endocrine	194153	2227	191926	-0.46	-2.22, 1.30	0.59
F10	Diagnoses - main ICD10: F10 Mental and behavioural disorders due to use of alcohol	Binary	Mental health	194174	205	193969	1.32	-2.78, 5.43	0.59
C91	Diagnoses - main ICD10: C91 Lymphoid leukaemia	Binary	Neoplasms	194174	113	194061	-2.84	-18.01, 12.32	0.59
I9_DVTANDPULM	DVT of lower extremities and pulmonary embolism	Binary	Circulatory	194174	1903	192271	-0.5	-2.42, 1.43	0.59
20002_1563	Non-cancer illness code, self-reported: urticaria	Binary	Dermatologic	194153	148	194005	-2.15	-12.61, 8.30	0.59
H7_ENTROPION	Entropion and trichiasis of eyelid	Binary	Sense organs	194174	234	193940	-1.61	-8.85, 5.64	0.59
20002_1330	Non-cancer illness code, self-reported: iron deficiency anaemia	Binary	Hematopoietic	194153	1605	192548	-0.54	-2.65, 1.58	0.59
E05	Diagnoses - main ICD10: E05 Thyrotoxicosis [hyperthyroidism]	Binary	Endocrine	194174	320	193854	1.01	-2.28, 4.31	0.59
THYROTOXICOSIS	Thyrotoxicosis	Binary	Endocrine	194174	339	193835	0.96	-2.19, 4.12	0.59
3064_irnt	Peak expiratory flow (PEF)	Continuous	Physical measures	178465	NA	NA	0.04	-0.12, 0.20	0.59
20426	Restless during period of worst anxiety	Binary	Mental health	21545	12668	8877	0.29	-0.80, 1.38	0.59
5463	Leg pain in calf/calves	Binary	Symptoms	13669	4307	9362	0.35	-0.92, 1.63	0.59
ASTHMA_CHILD	Childhood asthma (age<16)	Binary	Respiratory	194174	1269	192905	-0.61	-3.03, 1.81	0.6
J10_ASTHMA	Asthma	Binary	Respiratory	194174	1269	192905	-0.61	-3.03, 1.81	0.6
20002_1559	Non-cancer illness code, self-reported: miscarriage	Binary	Obstetric	194153	733	193420	-0.82	-4.17, 2.54	0.6
1170	Getting up in morning	Ordinal	Neurological	193717	NA	NA	0.04	-0.09, 0.17	0.6
M13_OSTEOPOROSIS	Osteoporosis	Binary	Musculoskeletal	194174	765	193409	-0.8	-4.06, 2.47	0.6
20510	Recent feelings of depression	Ordinal	Mental health	65842	NA	NA	-0.05	-0.22, 0.12	0.6
N18	Diagnoses - main ICD10: N18 Chronic renal failure	Binary	Genitourinary	194174	205	193969	-1.83	-10.53, 6.86	0.6
O16	Diagnoses - main ICD10: O16 Unspecified maternal hypertension	Binary	Obstetric	194174	364	193810	-1.2	-6.46, 4.05	0.6
20002_1459	Non-cancer illness code, self-reported: colitis/not crohns or ulcerative colitis	Binary	Digestive	194153	493	193660	-1.01	-5.29, 3.28	0.6
C83	Diagnoses - main ICD10: C83 Diffuse non-Hodgkin's lymphoma	Binary	Neoplasms	194174	231	193943	-1.7	-9.67, 6.28	0.6
R42	Diagnoses - main ICD10: R42 Dizziness and giddiness	Binary	Symptoms	194174	791	193383	-0.79	-4.05, 2.48	0.6
H71	Diagnoses - main ICD10: H71 Cholesteatoma of middle ear	Binary	Sense organs	194174	150	194024	1.36	-2.98, 5.70	0.6
D3_OTHERBLOOD	Oher diseases of blood and blood-forming organs	Binary	Hematopoietic	194174	110	194064	1.53	-3.26, 6.33	0.6
6149_1	Mouth/teeth dental problems: Mouth ulcers	Binary	Digestive	193456	21646	171810	0.14	-0.38, 0.66	0.6
H57	Diagnoses - main ICD10: H57 Other disorders of eye and adnexa	Binary	Sense organs	194174	114	194060	-2.59	-16.43, 11.25	0.6
6152_9	Blood clot, DVT, bronchitis, emphysema, asthma, rhinitis, eczema, allergy diagnosed by doctor: Hayfever, allergic rhinitis or eczema	Binary	Circulatory	193832	48486	145346	-0.1	-0.49, 0.29	0.6
ASTHMA_HOSPITAL1	Asthma, hospital admissions 1	Binary	Respiratory	194174	1265	192909	-0.59	-3.00, 1.82	0.6
20437	Thoughts of death during worst depression	Binary	Mental health	39719	22045	17674	-0.2	-0.97, 0.57	0.61
4598	Ever depressed for a whole week	Binary	Mental health	63054	37747	25307	0.16	-0.45, 0.77	0.61
20002_1384	Non-cancer illness code, self-reported: scleroderma/systemic sclerosis	Binary	Musculoskeletal	194153	105	194048	1.55	-3.33, 6.43	0.61
S32	Diagnoses - main ICD10: S32 Fracture of lumbar spine and pelvis	Binary	Injuries and poisonings	194174	410	193764	0.87	-2.11, 3.86	0.61
S61	Diagnoses - main ICD10: S61 Open wound of wrist and hand	Binary	Injuries and poisonings	194174	641	193533	0.7	-1.77, 3.17	0.61
6148_2	Eye problems/disorders: Glaucoma	Binary	Sense organs	63329	2367	60962	0.38	-1.02, 1.79	0.61
20002_1287	Non-cancer illness code, self-reported: anxiety/panic attacks	Binary	Mental health	194153	3148	191005	0.33	-0.89, 1.56	0.61
3710	Length of menstrual cycle	Ordinal	Others	32847	NA	NA	0.09	-0.27, 0.46	0.61
T17	Diagnoses - main ICD10: T17 Foreign body in respiratory tract	Binary	Injuries and poisonings	194174	118	194056	-2.36	-14.82, 10.09	0.61
C67	Diagnoses - main ICD10: C67 Malignant neoplasm of bladder	Binary	Neoplasms	194174	391	193783	0.91	-2.23, 4.06	0.61
ULCERNAS	Ulcerative colitis, NAS	Binary	Digestive	194174	865	193309	0.6	-1.56, 2.77	0.61
4195_irnt	Pulse wave reflection index	Continuous	Physical measures	63335	NA	NA	0.08	-0.22, 0.37	0.61
S66	Diagnoses - main ICD10: S66 Injury of muscle and tendon at wrist and hand level	Binary	Injuries and poisonings	194174	227	193947	1.1	-2.64, 4.84	0.61
2247_0	Hearing difficulty/problems: No	Binary	Sense organs	185384	145198	40186	-0.11	-0.51, 0.30	0.61
21021_irnt	Pulse wave Arterial Stiffness index	Continuous	Physical measures	63145	NA	NA	0.07	-0.22, 0.37	0.61
H61	Diagnoses - main ICD10: H61 Other disorders of external ear	Binary	Sense organs	194174	295	193879	1	-2.45, 4.44	0.62
30850_irnt	Testosterone (quantile)	Continuous	Biomarkers	154364	NA	NA	0.05	-0.14, 0.23	0.62
4291	Number of attempts	Binary	Cognitive function	64129	51062	13067	0.19	-0.56, 0.93	0.62
K11_OESULC	Ulcer of oesophagus	Binary	Digestive	194174	1100	193074	-0.61	-3.21, 1.99	0.62
I9_NONRHEVALV	Non-rheumatic valve diseases	Binary	Circulatory	194174	562	193612	0.72	-1.88, 3.32	0.62
F41	Diagnoses - main ICD10: F41 Other anxiety disorders	Binary	Mental health	194174	239	193935	-1.64	-9.68, 6.39	0.62
20002_1502	Non-cancer illness code, self-reported: appendicitis	Binary	Digestive	194153	1633	192520	-0.49	-2.57, 1.58	0.62
I95	Diagnoses - main ICD10: I95 Hypotension	Binary	Circulatory	194174	208	193966	1.24	-2.98, 5.47	0.62
4548	Health satisfaction	Ordinal	Mental health	63968	NA	NA	0.06	-0.19, 0.32	0.62
23117_irnt	Leg fat-free mass (left)	Continuous	Physical measures	190958	NA	NA	0.04	-0.12, 0.21	0.62
6151_6	Fractured bone site(s): Arm	Binary	Injuries and poisonings	193291	2311	190980	0.37	-1.04, 1.78	0.62
6016	Chest pain felt outside physical activity	Binary	Physical measures	29043	28183	860	-1.17	-5.27, 2.93	0.62
4990	FI6 : conditional arithmetic	Binary	Cognitive function	54824	35091	19733	-0.16	-0.82, 0.49	0.62
R69	Diagnoses - main ICD10: R69 Unknown and unspecified causes of morbidity	Binary	Symptoms	194174	4618	189556	-0.28	-1.47, 0.90	0.63
20449	Feelings of tiredness during worst episode of depression	Binary	Mental health	38115	32613	5502	-0.27	-1.32, 0.79	0.63
20002_1510	Non-cancer illness code, self-reported: dyspepsia / indigestion	Binary	Digestive	194153	229	193924	1.06	-2.69, 4.80	0.63
20023_irnt	Mean time to correctly identify matches	Continuous	Cognitive function	192893	NA	NA	0.04	-0.12, 0.20	0.63
C25	Diagnoses - main ICD10: C25 Malignant neoplasm of pancreas	Binary	Neoplasms	194174	180	193994	-1.85	-11.41, 7.70	0.63
4269	Number of triplets attempted (left)	Ordinal	Physical measures	63184	NA	NA	0.02	-0.05, 0.09	0.63
20002_1652	Non-cancer illness code, self-reported: fracture tibia	Binary	Injuries and poisonings	194153	130	194023	-2.04	-12.86, 8.79	0.63
5610_1	Which eye(s) affected by presbyopia: Right eye	Binary	Sense organs	17216	872	16344	0.59	-1.66, 2.85	0.63
20491	Someone to take to doctor when needed as a child	Ordinal	Mental health	65629	NA	NA	-0.05	-0.27, 0.16	0.63
K51	Diagnoses - main ICD10: K51 Ulcerative colitis	Binary	Digestive	194174	967	193207	0.56	-1.57, 2.68	0.63
C18	Diagnoses - main ICD10: C18 Malignant neoplasm of colon	Binary	Neoplasms	194174	973	193201	-0.67	-3.63, 2.30	0.63
20002_1467	Non-cancer illness code, self-reported: other joint disorder	Binary	Musculoskeletal	194153	1178	192975	-0.56	-3.05, 1.92	0.63
N84	Diagnoses - main ICD10: N84 Polyp of female genital tract	Binary	Genitourinary	194174	6986	187188	-0.23	-1.18, 0.72	0.63
HYPOTHYROIDISM	Hypothyroidism (congenital or acquired)	Binary	Endocrine	194174	110	194064	1.43	-3.49, 6.35	0.63
2247_1	Hearing difficulty/problems: Yes	Binary	Sense organs	185384	40145	145239	0.1	-0.31, 0.51	0.63
K11_ACUTGASTR	Acute gastritis	Binary	Digestive	194174	330	193844	0.88	-2.38, 4.14	0.63
I9_VTE	Venous thromboembolism	Binary	Circulatory	194174	2028	192146	-0.42	-2.25, 1.41	0.63
H92	Diagnoses - main ICD10: H92 Otalgia and effusion of ear	Binary	Sense organs	194174	135	194039	-2.14	-13.82, 9.55	0.63
K29	Diagnoses - main ICD10: K29 Gastritis and duodenitis	Binary	Digestive	194174	7163	187011	0.21	-0.66, 1.09	0.64
5086_irnt	Cylindrical power (left)	Continuous	Physical measures	41444	NA	NA	-0.09	-0.46, 0.28	0.64
5162_irnt	6mm regularity index (left)	Continuous	Physical measures	24324	NA	NA	-0.12	-0.60, 0.37	0.64
20517	Trouble falling or staying asleep, or sleeping too much	Ordinal	Mental health	65978	NA	NA	0.06	-0.21, 0.34	0.64
L12_OTHPIGMENTATION	Other disorders of pigmentation	Binary	Dermatologic	194174	328	193846	0.87	-2.41, 4.15	0.64
L81	Diagnoses - main ICD10: L81 Other disorders of pigmentation	Binary	Dermatologic	194174	319	193855	0.89	-2.46, 4.25	0.64
II_NEOPLASM	Neoplasms	Binary	Neoplasms	194174	40654	153520	0.1	-0.31, 0.50	0.64
K90	Diagnoses - main ICD10: K90 Intestinal malabsorption	Binary	Digestive	194174	596	193578	-0.81	-4.56, 2.95	0.64
5832_1	Which eye(s) affected by hypermetropia (long sight): Right eye	Binary	Sense organs	8680	600	8080	0.75	-2.17, 3.66	0.64
5114_irnt	6mm cylindrical power angle (right)	Continuous	Physical measures	36415	NA	NA	-0.09	-0.50, 0.31	0.64
22130	Doctor diagnosed COPD (chronic obstructive pulmonary disease)	Binary	Respiratory	50553	543	50010	-0.84	-4.78, 3.10	0.64
20002_1660	Non-cancer illness code, self-reported: rosacea	Binary	Dermatologic	194153	324	193829	-1.11	-6.54, 4.32	0.64
C_NONFOLLICULAR_LYMPHOMA	Non-follicular lymphoma	Binary	Neoplasms	194174	269	193905	0.94	-2.61, 4.50	0.64
23115_irnt	Leg fat percentage (left)	Continuous	Physical measures	190969	NA	NA	-0.04	-0.20, 0.13	0.65
C34	Diagnoses - main ICD10: C34 Malignant neoplasm of bronchus and lung	Binary	Neoplasms	194174	677	193497	-0.79	-4.50, 2.93	0.65
20002_1570	Non-cancer illness code, self-reported: rubella / german measles	Binary	Infectious diseases	194153	284	193869	0.91	-2.58, 4.40	0.65
5111_irnt	3mm asymmetry angle (left)	Continuous	Physical measures	39743	NA	NA	0.09	-0.29, 0.47	0.65
C3_COLON	Malignant neoplasm of colon	Binary	Neoplasms	194174	1088	193086	-0.56	-3.14, 2.02	0.65
20002_1556	Non-cancer illness code, self-reported: menorrhagia (unknown cause)	Binary	Genitourinary	194153	959	193194	-0.6	-3.37, 2.18	0.65
20442	Lifetime number of depressed periods	Ordinal	Mental health	34363	NA	NA	0.09	-0.28, 0.46	0.65
L43	Diagnoses - main ICD10: L43 Lichen planus	Binary	Dermatologic	194174	256	193918	0.96	-2.71, 4.62	0.65
T50	Diagnoses - main ICD10: T50 Poisoning by diuretics and other and unspecified drugs, medicaments and biological substances	Binary	Injuries and poisonings	194174	128	194046	1.31	-3.50, 6.12	0.65
J93	Diagnoses - main ICD10: J93 Pneumothorax	Binary	Respiratory	194174	104	194070	-2.27	-15.48, 10.94	0.65
20492	Longest period of mania or irritability	Ordinal	Mental health	15639	NA	NA	-0.11	-0.58, 0.36	0.65
M80	Diagnoses - main ICD10: M80 Osteoporosis with pathological fracture	Binary	Musculoskeletal	194174	128	194046	-2.1	-14.06, 9.87	0.65
M13_ENTESOPATHYFOOT	Oher enthesopathy of foot (+metatarsalgia)	Binary	Musculoskeletal	194174	182	193992	1.1	-3.06, 5.26	0.65
I9_UAP	Unstable angina pectoris	Binary	Circulatory	194174	1179	192995	-0.53	-2.99, 1.93	0.65
20002_1500	Non-cancer illness code, self-reported: vertigo	Binary	Sense organs	194153	300	193853	-1.13	-6.80, 4.54	0.65
I9_CONDUCTIO	Conduction disorders	Binary	Circulatory	194174	353	193821	0.82	-2.39, 4.02	0.65
20002_1487	Non-cancer illness code, self-reported: svt / supraventricular tachycardia	Binary	Circulatory	194153	112	194041	-2.06	-13.79, 9.68	0.65
20002_1224	Non-cancer illness code, self-reported: thyroid problem (not cancer)	Binary	Endocrine	194153	813	193340	-0.65	-3.69, 2.40	0.65
30800_irnt	Oestradiol (quantile)	Continuous	Biomarkers	40997	NA	NA	-0.08	-0.43, 0.27	0.66
M13_BONEDISNAS	Other specified/unspecified disorders of bone/cartilage	Binary	Musculoskeletal	194174	544	193630	0.66	-2.03, 3.35	0.66
23118_irnt	Leg predicted mass (left)	Continuous	Physical measures	190955	NA	NA	0.04	-0.13, 0.20	0.66
M13_SCIATICA	Siatica+with lumbago	Binary	Musculoskeletal	194174	710	193464	-0.68	-3.98, 2.61	0.66
20002_1312	Non-cancer illness code, self-reported: prolapsed disc/slipped disc	Binary	Musculoskeletal	194153	2955	191198	-0.32	-1.80, 1.16	0.66
20002_1534	Non-cancer illness code, self-reported: back pain	Binary	Symptoms	194153	1042	193111	-0.55	-3.18, 2.08	0.66
N86	Diagnoses - main ICD10: N86 Erosion and ectropion of cervix uteri	Binary	Genitourinary	194174	356	193818	0.8	-2.42, 4.01	0.66
M13_LIMBPAIN	Pain in limb	Binary	Musculoskeletal	194174	2223	191951	0.34	-1.11, 1.79	0.66
I64	Diagnoses - main ICD10: I64 Stroke, not specified as haemorrhage or infarction	Binary	Circulatory	194174	245	193929	-1.33	-8.38, 5.72	0.66
3799	Headaches for 3+ months	Binary	Symptoms	44413	22610	21803	-0.15	-0.83, 0.53	0.66
20002_1112	Non-cancer illness code, self-reported: chronic obstructive airways disease/copd	Binary	Respiratory	194153	655	193498	-0.7	-4.15, 2.74	0.66
5101_irnt	6mm weak meridian angle (right)	Continuous	Physical measures	36428	NA	NA	-0.09	-0.49, 0.31	0.66
R53	Diagnoses - main ICD10: R53 Malaise and fatigue	Binary	Symptoms	194174	456	193718	-0.88	-5.30, 3.54	0.66
K61	Diagnoses - main ICD10: K61 Abscess of anal and rectal regions	Binary	Digestive	194174	331	193843	-1.04	-6.42, 4.33	0.66
CHRONNAS	Chron's disease NAS	Binary	Digestive	194174	427	193747	-0.88	-5.35, 3.58	0.66
D34	Diagnoses - main ICD10: D34 Benign neoplasm of thyroid gland	Binary	Neoplasms	194174	166	194008	1.13	-3.31, 5.57	0.66
HEARTFAIL	Heart failure	Binary	Circulatory	194174	395	193779	0.75	-2.34, 3.83	0.67
I9_HEARTFAIL	Heart failure,strict	Binary	Circulatory	194174	395	193779	0.75	-2.34, 3.83	0.67
I9_HEARTFAIL_NS	Heart failure, not strict	Binary	Circulatory	194174	395	193779	0.75	-2.34, 3.83	0.67
H65	Diagnoses - main ICD10: H65 Nonsuppurative otitis media	Binary	Sense organs	194174	377	193797	0.78	-2.44, 4.00	0.67
20126_3	Bipolar and major depression status: Probable Recurrent major depression (severe)	Binary	Mental health	45708	3617	42091	0.28	-0.95, 1.51	0.67
R11	Diagnoses - main ICD10: R11 Nausea and vomiting	Binary	Symptoms	194174	1422	192752	-0.47	-2.73, 1.79	0.67
20002_1275	Non-cancer illness code, self-reported: retinal problem	Binary	Sense organs	194153	321	193832	0.82	-2.55, 4.18	0.67
N71	Diagnoses - main ICD10: N71 Inflammatory disease of uterus, except cervix	Binary	Genitourinary	194174	126	194048	-1.81	-12.27, 8.66	0.67
N20	Diagnoses - main ICD10: N20 Calculus of kidney and ureter	Binary	Genitourinary	194174	1008	193166	0.49	-1.61, 2.58	0.67
PNEUMOBACTKNOWN	Bacterial pneumonia (organism specified)	Binary	Respiratory	194174	227	193947	-1.24	-7.94, 5.47	0.67
4946	FI2 : identify largest number	Binary	Cognitive function	62701	62131	570	-0.63	-3.31, 2.05	0.67
3741	Stomach/abdominal pain for 3+ months	Binary	Symptoms	17982	10276	7706	-0.24	-1.34, 0.86	0.67
IBD_PULM	Respiratory diseases principally affecting the interstitium, IBD co-morbidites	Binary	Digestive	194174	206	193968	0.98	-3.05, 5.00	0.67
K11	Diagnoses - main ICD10: K11 Diseases of salivary glands	Binary	Digestive	194174	413	193761	0.73	-2.38, 3.85	0.67
R13	Diagnoses - main ICD10: R13 Dysphagia	Binary	Symptoms	194174	2016	192158	0.35	-1.20, 1.89	0.67
20435	Difficulty concentrating during worst depression	Binary	Mental health	36964	29887	7077	-0.21	-1.19, 0.76	0.67
4653	Ever highly irritable/argumentative for 2 days	Binary	Mental health	62711	11810	50901	-0.16	-0.94, 0.61	0.67
20002_1434	Non-cancer illness code, self-reported: other neurological problem	Binary	Neurological	194153	841	193312	0.51	-1.74, 2.76	0.68
M13_GIANTCELL	Giant cell arteritis	Binary	Musculoskeletal	194174	160	194014	1.08	-3.38, 5.53	0.68
E16	Diagnoses - main ICD10: E16 Other disorders of pancreatic internal secretion	Binary	Endocrine	194174	100	194074	-2.52	-19.17, 14.12	0.68
H83	Diagnoses - main ICD10: H83 Other diseases of inner ear	Binary	Sense organs	194174	269	193905	-1.13	-7.33, 5.07	0.68
G6_TRINEU	Trigeminal neuralgia	Binary	Neurological	194174	115	194059	-1.8	-12.67, 9.06	0.68
22133	Doctor diagnosed sarcoidosis	Binary	Neoplasms	50553	206	50347	-1.28	-8.43, 5.88	0.68
23111_irnt	Leg fat percentage (right)	Continuous	Physical measures	190977	NA	NA	-0.03	-0.20, 0.13	0.68
IV_ENDOCRIN_NUTRIT	Endocrine, nutritional and metabolic diseases	Binary	Endocrine	194174	4049	190125	0.24	-0.87, 1.35	0.68
4290_irnt	Duration screen displayed	Continuous	Cognitive function	64129	NA	NA	-0.06	-0.34, 0.22	0.68
F5_ANXIETY	Other anxiety disorders	Binary	Mental health	194174	204	193970	-1.26	-8.37, 5.85	0.68
4935	FI1 : numeric addition test	Binary	Cognitive function	62564	59940	2624	-0.3	-1.68, 1.09	0.68
T40	Diagnoses - main ICD10: T40 Poisoning by narcotics and psychodysleptics [hallucinogens]	Binary	Injuries and poisonings	194174	154	194020	1.12	-3.57, 5.81	0.68
4814	Tinnitus severity/nuisance	Ordinal	Sense organs	16516	NA	NA	0.46	-1.77, 2.69	0.68
20002_1201	Non-cancer illness code, self-reported: bladder problem (not cancer)	Binary	Genitourinary	194153	1440	192713	0.39	-1.39, 2.16	0.68
K07	Diagnoses - main ICD10: K07 Dentofacial anomalies [including malocclusion]	Binary	Digestive	194174	272	193902	-1.11	-7.29, 5.06	0.68
D48	Diagnoses - main ICD10: D48 Neoplasm of uncertain or unknown behaviour of other and unspecified sites	Binary	Neoplasms	194174	326	193848	0.79	-2.67, 4.26	0.68
20002_1485	Non-cancer illness code, self-reported: irregular heart beat	Binary	Symptoms	194153	278	193875	-1.05	-6.82, 4.72	0.68
20002_1416	Non-cancer illness code, self-reported: chronic sinusitis	Binary	Respiratory	194153	1343	192810	-0.44	-2.70, 1.81	0.68
L05	Diagnoses - main ICD10: L05 Pilonidal cyst	Binary	Dermatologic	194174	103	194071	-1.91	-13.76, 9.94	0.68
M13_LOWBACKPAIN	Low back pain	Binary	Musculoskeletal	194174	3205	190969	-0.28	-1.69, 1.13	0.69
20001_1002	Cancer code, self-reported: breast cancer	Binary	Neoplasms	194153	7968	186185	0.17	-0.64, 0.98	0.69
M13_ENTESOPATHYOTH	Other enthesopathies	Binary	Musculoskeletal	194174	629	193545	-0.66	-4.14, 2.82	0.69
M77	Diagnoses - main ICD10: M77 Other enthesopathies	Binary	Musculoskeletal	194174	611	193563	-0.68	-4.28, 2.92	0.69
5610_2	Which eye(s) affected by presbyopia: Left eye	Binary	Sense organs	17216	877	16339	-0.56	-3.48, 2.36	0.69
23113_irnt	Leg fat-free mass (right)	Continuous	Physical measures	190972	NA	NA	0.03	-0.13, 0.20	0.69
20002_1142	Non-cancer illness code, self-reported: gastric/stomach ulcers	Binary	Digestive	194153	1066	193087	-0.49	-3.06, 2.07	0.69
20002_1385	Non-cancer illness code, self-reported: allergy or anaphylactic reaction to food	Binary	Injuries and poisonings	194153	1080	193073	0.44	-1.59, 2.46	0.69
M13_TOEDEFORMOTH	Other deformities of toe(s)	Binary	Musculoskeletal	194174	779	193395	0.51	-1.83, 2.84	0.69
M13_PATELLAOTH	Other disorders of patella	Binary	Musculoskeletal	194174	225	193949	-1.16	-7.75, 5.44	0.69
23114_irnt	Leg predicted mass (right)	Continuous	Physical measures	190972	NA	NA	0.03	-0.13, 0.20	0.69
B07	Diagnoses - main ICD10: B07 Viral warts	Binary	Infectious diseases	194174	239	193935	-1.19	-8.00, 5.62	0.69
4979	FI5 : family relationship calculation	Binary	Cognitive function	61001	31861	29140	-0.12	-0.72, 0.48	0.69
20002_1157	Non-cancer illness code, self-reported: non-infective hepatitis	Binary	Infectious diseases	194153	197	193956	-1.24	-8.43, 5.96	0.69
20002_1477	Non-cancer illness code, self-reported: psoriatic arthropathy	Binary	Musculoskeletal	194153	363	193790	0.71	-2.53, 3.96	0.69
20002_1456	Non-cancer illness code, self-reported: malabsorption/coeliac disease	Binary	Digestive	194153	1107	193046	-0.47	-2.98, 2.03	0.69
H7_VISDISTNAS	Other and unspecified visual disturbances	Binary	Sense organs	194174	162	194012	1.02	-3.47, 5.51	0.69
N12	Diagnoses - main ICD10: N12 Tubulo-interstitial nephritis, not specified as acute or chronic	Binary	Genitourinary	194174	452	193722	0.68	-2.42, 3.77	0.69
20002_1250	Non-cancer illness code, self-reported: bell's palsy/facial nerve palsy	Binary	Neurological	194153	210	193943	-1.18	-8.05, 5.68	0.69
5012	FI8 : chained arithmetic	Binary	Cognitive function	40832	24090	16742	-0.15	-0.90, 0.60	0.7
XI_DIGESTIVE	Diseases of the digestive system	Binary	Digestive	194174	59284	134890	-0.07	-0.44, 0.29	0.7
5474	Leg pain when walking uphill or hurrying	Binary	Symptoms	13297	9461	3836	-0.27	-1.59, 1.05	0.7
L12_GRANULOMASKINNAS	Other and unspecified granulomatous disorders of skin and subcutaneous tissue	Binary	Dermatologic	194174	107	194067	-1.76	-12.90, 9.38	0.7
M13_ARTHROSIS_OTH	Other arthrosis	Binary	Musculoskeletal	194174	3249	190925	0.25	-0.98, 1.48	0.7
S01	Diagnoses - main ICD10: S01 Open wound of head	Binary	Injuries and poisonings	194174	614	193560	0.56	-2.07, 3.19	0.7
5276	Index of best refractometry result (left)	Ordinal	Physical measures	41444	NA	NA	0.06	-0.25, 0.37	0.7
O14	Diagnoses - main ICD10: O14 Gestational [pregnancy-induced] hypertension with significant proteinuria	Binary	Obstetric	194174	184	193990	0.96	-3.35, 5.26	0.7
5292	3mm index of best keratometry results (left)	Ordinal	Physical measures	40300	NA	NA	-0.04	-0.27, 0.18	0.7
20001_1073	Cancer code, self-reported: rodent ulcer	Binary	Neoplasms	194153	285	193868	-0.97	-6.56, 4.62	0.7
R63	Diagnoses - main ICD10: R63 Symptoms and signs concerning food and fluid intake	Binary	Symptoms	194174	721	193453	0.52	-1.95, 2.98	0.7
20002_1313	Non-cancer illness code, self-reported: ankylosing spondylitis	Binary	Musculoskeletal	194153	367	193786	0.69	-2.55, 3.94	0.7
5102_irnt	6mm weak meridian angle (left)	Continuous	Physical measures	36286	NA	NA	0.08	-0.32, 0.48	0.7
20002_1538	Non-cancer illness code, self-reported: arthritis (nos)	Binary	Musculoskeletal	194153	1689	192464	-0.37	-2.35, 1.61	0.7
20002_1197	Non-cancer illness code, self-reported: kidney stone/ureter stone/bladder stone	Binary	Genitourinary	194153	846	193307	0.47	-1.79, 2.73	0.7
DM_HYPOGLYC	Diabetic hypoglycemia	Binary	Endocrine	194174	136	194038	-1.47	-10.63, 7.70	0.7
6072_1	OCT measured (left): Measurable	Binary	Physical measures	29144	24877	4267	-0.24	-1.48, 0.99	0.7
I9_PAD	Peripheral artery disease	Binary	Circulatory	194174	283	193891	-0.95	-6.54, 4.63	0.7
5113_irnt	6mm cylindrical power angle (left)	Continuous	Physical measures	36276	NA	NA	0.08	-0.32, 0.48	0.7
20002_1262	Non-cancer illness code, self-reported: parkinsons disease	Binary	Neurological	194153	231	193922	-1.07	-7.43, 5.29	0.71
6148_1	Eye problems/disorders: Diabetes related eye disease	Binary	Endocrine	63329	787	62542	-0.54	-3.56, 2.48	0.71
I9_INTRACRA	Nontraumatic intracranial haemmorrhage	Binary	Circulatory	194174	637	193537	0.53	-2.04, 3.10	0.71
K25	Diagnoses - main ICD10: K25 Gastric ulcer	Binary	Digestive	194174	955	193219	-0.51	-3.37, 2.34	0.71
6150_3	Vascular/heart problems diagnosed by doctor: Stroke	Binary	Circulatory	193757	2231	191526	-0.31	-2.01, 1.38	0.71
M50	Diagnoses - main ICD10: M50 Cervical disk disorders	Binary	Musculoskeletal	194174	412	193762	0.67	-2.55, 3.89	0.71
20533	Trouble falling asleep	Binary	Mental health	30117	22768	7349	0.2	-0.86, 1.26	0.71
M13_DORSALGIA	Dorsalgia	Binary	Musculoskeletal	194174	5173	189001	0.19	-0.80, 1.19	0.71
M54	Diagnoses - main ICD10: M54 Dorsalgia	Binary	Musculoskeletal	194174	4901	189273	0.2	-0.84, 1.25	0.71
I9_OTHILLHEART	Other or ill-defined heart diseases	Binary	Circulatory	194174	115	194059	1.13	-4.06, 6.32	0.71
6152_6	Blood clot, DVT, bronchitis, emphysema, asthma, rhinitis, eczema, allergy diagnosed by doctor: Emphysema/chronic bronchitis	Binary	Circulatory	193832	2972	190860	-0.27	-1.72, 1.19	0.71
M94	Diagnoses - main ICD10: M94 Other disorders of cartilage	Binary	Musculoskeletal	194174	213	193961	-1.12	-7.94, 5.70	0.71
2316	Wheeze or whistling in the chest in last year	Binary	Symptoms	190988	37330	153658	-0.08	-0.51, 0.35	0.71
20536_3	Weight change during worst episode of depression: Both gained and lost some weight during the episode	Binary	Mental health	36575	2512	34063	-0.31	-1.99, 1.37	0.71
G6_MYONEU	Diseases of the myoneural junction and muscle	Binary	Neurological	194174	108	194066	-1.63	-12.36, 9.09	0.71
C3_PANCREAS	Malignant neoplasm of pancreas	Binary	Neoplasms	194174	195	193979	-1.14	-8.18, 5.91	0.71
ENDOMETRIOSIS_NOS	Unsepcified/other endometriosis	Binary	Genitourinary	194174	434	193740	0.61	-2.43, 3.65	0.72
6070_1	OCT measured (right): Measurable	Binary	Physical measures	29146	25010	4136	0.25	-1.12, 1.61	0.72
C90	Diagnoses - main ICD10: C90 Multiple myeloma and malignant plasma cell neoplasms	Binary	Neoplasms	194174	162	194012	1.01	-3.79, 5.81	0.72
C3_BREAST_3	Malignant neoplasm of breast	Binary	Neoplasms	194174	9669	184505	0.14	-0.60, 0.88	0.72
C_LYMPHOID_LEUKAEMIA	Lymphoid leukaemia	Binary	Neoplasms	194174	197	193977	-1.11	-8.07, 5.85	0.72
4277	Volume level set by participant (right)	Ordinal	Physical measures	62560	NA	NA	-1.17	-7.53, 5.19	0.72
6072_6	OCT measured (left): Not performed - equipment failure	Binary	Physical measures	29144	2952	26192	-0.28	-1.88, 1.32	0.72
O26	Diagnoses - main ICD10: O26 Maternal care for other conditions predominantly related to pregnancy	Binary	Obstetric	194174	1289	192885	-0.39	-2.64, 1.86	0.72
K10	Diagnoses - main ICD10: K10 Other diseases of jaws	Binary	Digestive	194174	102	194072	1.22	-4.56, 7.01	0.72
20002_1134	Non-cancer illness code, self-reported: oesophageal disorder	Binary	Digestive	194153	116	194037	1.08	-4.14, 6.31	0.72
ENDOMETRIOSIS_PELVICPERITONEUM	Endometriosis of pelvic peritoneum	Binary	Genitourinary	194174	288	193886	-0.88	-6.31, 4.55	0.72
5843_3	Which eye(s) affected by myopia (short sight): Both eyes	Binary	Sense organs	15730	14075	1655	0.38	-1.79, 2.55	0.72
2040	Risk taking	Binary	Mental health	186820	35225	151595	-0.08	-0.52, 0.36	0.72
23122_irnt	Arm predicted mass (right)	Continuous	Physical measures	190930	NA	NA	-0.03	-0.20, 0.14	0.73
M96	Diagnoses - main ICD10: M96 Postprocedural musculoskeletal disorders, not elsewhere classified	Binary	Musculoskeletal	194174	142	194032	1.02	-4.03, 6.08	0.73
M13_PATHODISLOCATIO	Pathological/recurrent dislocation and subluxation of joint, not elsewhere classified	Binary	Musculoskeletal	194174	101	194073	1.13	-4.39, 6.66	0.73
H7_RETVASCNAS	Other and unspecified vascular occlusions	Binary	Sense organs	194174	101	194073	1.13	-4.39, 6.66	0.73
T18	Diagnoses - main ICD10: T18 Foreign body in alimentary tract	Binary	Injuries and poisonings	194174	101	194073	-1.6	-12.79, 9.58	0.73
H8_OTHHEARINGLOSS	Other hearing loss	Binary	Sense organs	194174	210	193964	0.81	-3.35, 4.97	0.73
H91	Diagnoses - main ICD10: H91 Other hearing loss	Binary	Sense organs	194174	198	193976	0.85	-3.51, 5.22	0.73
O75	Diagnoses - main ICD10: O75 Other complications of labour and delivery, not elsewhere classified	Binary	Obstetric	194174	208	193966	-1.02	-7.62, 5.59	0.73
3829	Number of stillbirths	Ordinal	Obstetric	60453	NA	NA	-0.02	-0.11, 0.08	0.73
5699	FI10 : arithmetic sequence recognition	Binary	Cognitive function	10076	7492	2584	-0.28	-1.86, 1.30	0.73
2030	Guilty feelings	Binary	Mental health	188864	64750	124114	0.06	-0.29, 0.42	0.73
20002_1254	Non-cancer illness code, self-reported: peripheral nerve disorder	Binary	Neurological	194153	112	194041	-1.44	-11.49, 8.60	0.73
E4_HYTHYNAS	Hypothyroidism,other/unspecified	Binary	Endocrine	194174	104	194070	-1.48	-12.02, 9.05	0.74
N63	Diagnoses - main ICD10: N63 Unspecified lump in breast	Binary	Genitourinary	194174	1175	192999	0.35	-1.63, 2.34	0.74
M13_SOFTTISSUENAS	Other specified/unspecified soft tissue disorders	Binary	Musculoskeletal	194174	1587	192587	-0.33	-2.35, 1.69	0.74
20532	Did your sleep change?	Binary	Mental health	36239	30117	6122	-0.18	-1.22, 0.86	0.74
S86	Diagnoses - main ICD10: S86 Injury of muscle and tendon at lower leg level	Binary	Injuries and poisonings	194174	188	193986	0.83	-3.57, 5.23	0.74
M41	Diagnoses - main ICD10: M41 Scoliosis	Binary	Musculoskeletal	194174	148	194026	0.98	-4.17, 6.13	0.74
2178	Overall health rating	Ordinal	Others	193397	NA	NA	-0.02	-0.14, 0.10	0.74
30280_irnt	Immature reticulocyte fraction	Continuous	Biomarkers	184922	NA	NA	-0.03	-0.20, 0.14	0.74
C_FOLLICULAR_LYMPHOMA	Follicular lymphoma	Binary	Neoplasms	194174	176	193998	-1.06	-8.33, 6.21	0.74
M46	Diagnoses - main ICD10: M46 Other inflammatory spondylopathies	Binary	Musculoskeletal	194174	150	194024	-1.26	-10.17, 7.64	0.74
20544_3	Mental health problems ever diagnosed by a professional: Any other type of psychosis or psychotic illness	Binary	Mental health	65897	269	65628	-0.86	-6.57, 4.86	0.74
20002_1651	Non-cancer illness code, self-reported: fracture lower leg / ankle	Binary	Injuries and poisonings	194153	591	193562	0.48	-2.22, 3.18	0.74
AB1_OTHER_VIRAL	Other viral diseases	Binary	Infectious diseases	194174	680	193494	0.44	-2.09, 2.98	0.74
J03	Diagnoses - main ICD10: J03 Acute tonsillitis	Binary	Respiratory	194174	224	193950	-0.95	-7.39, 5.49	0.74
1960	Fed-up feelings	Binary	Mental health	190162	81288	108874	-0.06	-0.40, 0.28	0.75
6149_4	Mouth/teeth dental problems: Loose teeth	Binary	Digestive	193456	7217	186239	-0.15	-1.06, 0.77	0.75
K11_CHOLANGI	Cholangitis (sclerosing)	Binary	Digestive	194174	102	194072	-1.43	-11.93, 9.07	0.75
5843_2	Which eye(s) affected by myopia (short sight): Left eye	Binary	Sense organs	15730	791	14939	0.44	-2.12, 3.00	0.75
M13_ARTHRITISNAS	Ohter specific/unspecified arthritis	Binary	Musculoskeletal	194174	651	193523	-0.51	-3.80, 2.78	0.75
20002_1471	Non-cancer illness code, self-reported: atrial fibrillation	Binary	Circulatory	194153	865	193288	-0.43	-3.23, 2.37	0.75
5112_irnt	3mm cylindrical power angle (left)	Continuous	Physical measures	40295	NA	NA	-0.06	-0.44, 0.32	0.75
D06	Diagnoses - main ICD10: D06 Carcinoma in situ of cervix uteri	Binary	Neoplasms	194174	450	193724	-0.62	-4.79, 3.54	0.75
20544_6	Mental health problems ever diagnosed by a professional: Panic attacks	Binary	Mental health	65905	4465	61440	0.19	-0.94, 1.31	0.75
H8_OTIMEDNAS	Otitis media, unspecified	Binary	Sense organs	194174	125	194049	-1.25	-10.30, 7.80	0.75
22137	Doctor diagnosed tuberculosis	Binary	Infectious diseases	50553	268	50285	0.68	-3.17, 4.52	0.75
20001_1060	Cancer code, self-reported: non-melanoma skin cancer	Binary	Neoplasms	194153	228	193925	-0.88	-6.98, 5.22	0.75
20127_irnt	Neuroticism score	Continuous	Mental health	155126	NA	NA	0.03	-0.16, 0.22	0.76
2774	Ever had stillbirth, spontaneous miscarriage or termination	Binary	Obstetric	191252	60565	130687	-0.06	-0.42, 0.31	0.76
6151_5	Fractured bone site(s): Wrist	Binary	Injuries and poisonings	193291	5046	188245	0.16	-0.85, 1.17	0.76
H74	Diagnoses - main ICD10: H74 Other disorders of middle ear and mastoid	Binary	Sense organs	194174	104	194070	-1.39	-11.96, 9.18	0.76
1210	Snoring	Binary	Symptoms	178728	50457	128271	-0.06	-0.45, 0.33	0.76
5183	Current eye infection	Binary	Sense organs	42914	458	42456	-0.6	-4.75, 3.54	0.76
PRE_OR_ECLAMPSIA	Pre-eclampsia or eclampsia	Binary	Obstetric	194174	194	193980	0.75	-3.63, 5.14	0.76
20002_1407	Non-cancer illness code, self-reported: burns	Binary	Injuries and poisonings	194153	108	194045	-1.3	-11.15, 8.55	0.76
H7_VITRHAEMORR	Vitreous haemorrhage	Binary	Sense organs	194174	104	194070	-1.33	-11.45, 8.80	0.76
J32	Diagnoses - main ICD10: J32 Chronic sinusitis	Binary	Respiratory	194174	649	193525	-0.49	-3.85, 2.87	0.76
4570	Friendships satisfaction	Ordinal	Mental health	63715	NA	NA	-0.03	-0.25, 0.18	0.76
I80	Diagnoses - main ICD10: I80 Phlebitis and thrombophlebitis	Binary	Circulatory	194174	985	193189	-0.4	-3.15, 2.34	0.76
M13_ARTHROSIS	#Arthrosis	Binary	Musculoskeletal	194174	13842	180332	-0.1	-0.76, 0.56	0.76
KRA_PSY_SUBSTANCE	Substance abuse	Binary	Mental health	194174	206	193968	0.72	-3.58, 5.01	0.76
G93	Diagnoses - main ICD10: G93 Other disorders of brain	Binary	Neurological	194174	154	194020	-1.1	-9.37, 7.17	0.76
CHRONLARGE	Crohn's disease of large intestine	Binary	Digestive	194174	188	193986	-0.92	-7.71, 5.88	0.77
H8_LABYRINTHITIS	Labyrinthitis	Binary	Sense organs	194174	270	193904	-0.75	-6.18, 4.68	0.77
6070_6	OCT measured (right): Not performed - equipment failure	Binary	Physical measures	29146	2877	26269	-0.24	-1.84, 1.37	0.77
T42	Diagnoses - main ICD10: T42 Poisoning by antiepileptic, sedative-hypnotic and anti-Parkinsonism drugs	Binary	Injuries and poisonings	194174	330	193844	0.58	-2.99, 4.14	0.77
E04	Diagnoses - main ICD10: E04 Other non-toxic goitre	Binary	Endocrine	194174	875	193299	0.37	-1.97, 2.70	0.77
M13_FOREIGNBODY	Residual foreign body in soft tissue	Binary	Musculoskeletal	194174	114	194060	-1.2	-10.57, 8.17	0.77
J45	Diagnoses - main ICD10: J45 Asthma	Binary	Respiratory	194174	1072	193102	-0.37	-2.99, 2.25	0.77
23129_irnt	Trunk fat-free mass	Continuous	Physical measures	190833	NA	NA	-0.02	-0.19, 0.14	0.77
4620	Number of depression episodes	Ordinal	Mental health	26423	NA	NA	0.06	-0.33, 0.45	0.77
R94	Diagnoses - main ICD10: R94 Abnormal results of function studies	Binary	Symptoms	194174	403	193771	0.51	-2.75, 3.78	0.77
20002_1405	Non-cancer illness code, self-reported: other renal/kidney problem	Binary	Genitourinary	194153	801	193352	0.37	-2.02, 2.75	0.77
20002_1677	Non-cancer illness code, self-reported: scarlet fever / scarlatina	Binary	Infectious diseases	194153	224	193929	0.67	-3.51, 4.84	0.77
RHEUMA_NOS	Other/unspecified rheumatoid arthritis	Binary	Musculoskeletal	194174	939	193235	0.34	-1.88, 2.56	0.77
404_irnt	Duration to first press of snap-button in each round	Continuous	Cognitive function	192783	NA	NA	0.02	-0.13, 0.18	0.77
R35	Diagnoses - main ICD10: R35 Polyuria	Binary	Symptoms	194174	657	193517	-0.45	-3.71, 2.81	0.78
S09	Diagnoses - main ICD10: S09 Other and unspecified injuries of head	Binary	Injuries and poisonings	194174	512	193662	-0.51	-4.28, 3.25	0.78
20002_1479	Non-cancer illness code, self-reported: rheumatic fever	Binary	Circulatory	194153	634	193519	-0.44	-3.72, 2.84	0.78
20002_1597	Non-cancer illness code, self-reported: tinnitus / tiniitis	Binary	Sense organs	194153	249	193904	-0.73	-6.36, 4.90	0.78
20001_1053	Cancer code, self-reported: non-hodgkins lymphoma	Binary	Neoplasms	194153	292	193861	-0.67	-5.78, 4.44	0.78
23123_irnt	Arm fat percentage (left)	Continuous	Physical measures	190921	NA	NA	0.02	-0.14, 0.19	0.78
M13	Diagnoses - main ICD10: M13 Other arthritis	Binary	Musculoskeletal	194174	665	193509	-0.45	-3.80, 2.90	0.78
RHEU_ARTHRITIS_OTH	Other arthritis (FG)	Binary	Musculoskeletal	194174	726	193448	-0.41	-3.45, 2.63	0.78
I9_ARTEMBTHR	Arterial embolism and thrombosis	Binary	Circulatory	194174	168	194006	-0.9	-8.03, 6.24	0.78
M13_PLANTARFASC	Plantar fascial fibromatosis	Binary	Musculoskeletal	194174	128	194046	-1.04	-9.53, 7.45	0.78
6159_5	Pain type(s) experienced in last month: Stomach or abdominal pain	Binary	Symptoms	193727	18326	175401	0.08	-0.48, 0.64	0.78
20002_1094	Non-cancer illness code, self-reported: deep venous thrombosis (dvt)	Binary	Circulatory	194153	4249	189904	0.16	-0.94, 1.26	0.78
A04	Diagnoses - main ICD10: A04 Other bacterial intestinal infections	Binary	Infectious diseases	194174	407	193767	-0.61	-5.30, 4.08	0.78
H26	Diagnoses - main ICD10: H26 Other cataract	Binary	Sense organs	194174	6194	187980	0.13	-0.80, 1.07	0.79
2020	Loneliness, isolation	Binary	Mental health	191014	39220	151794	0.06	-0.36, 0.47	0.79
F45	Diagnoses - main ICD10: F45 Somatoform disorders	Binary	Mental health	194174	149	194025	-1	-9.22, 7.22	0.79
A41	Diagnoses - main ICD10: A41 Other septicaemia	Binary	Infectious diseases	194174	554	193620	-0.55	-4.79, 3.69	0.79
20126_5	Bipolar and major depression status: Single Probable major depression episode	Binary	Mental health	45708	3616	42092	0.18	-1.08, 1.44	0.79
VIII_EAR_MASTOID	Diseases of the ear and mastoid process	Binary	Sense organs	194174	2719	191455	-0.2	-1.70, 1.30	0.79
HYPTENSPREG	Pregnancy hypertension	Binary	Obstetric	194174	743	193431	-0.39	-3.36, 2.58	0.79
I9_HYPTENSPREG	Hypertension complicating pregnancy, childbirth, and the puerperium	Binary	Circulatory	194174	743	193431	-0.39	-3.36, 2.58	0.79
20018	Prospective memory result	Ordinal	Cognitive function	64129	NA	NA	0.02	-0.13, 0.17	0.79
30880_irnt	Urate (quantile)	Continuous	Biomarkers	184755	NA	NA	-0.02	-0.19, 0.14	0.79
4196_irnt	Pulse wave peak to peak time	Continuous	Physical measures	63313	NA	NA	-0.04	-0.33, 0.25	0.79
20002_1086	Non-cancer illness code, self-reported: subarachnoid haemorrhage	Binary	Circulatory	194153	183	193970	-0.83	-7.57, 5.91	0.79
M13_METATARSALGIA	Metatarsalgia	Binary	Musculoskeletal	194174	143	194031	0.76	-4.34, 5.86	0.79
30820_irnt	Rheumatoid factor (quantile)	Continuous	Biomarkers	17000	NA	NA	0.07	-0.47, 0.62	0.79
5103_irnt	3mm weak meridian angle (left)	Continuous	Physical measures	40300	NA	NA	-0.05	-0.43, 0.33	0.79
G51	Diagnoses - main ICD10: G51 Facial nerve disorders	Binary	Neurological	194174	189	193985	0.7	-4.03, 5.43	0.79
I74	Diagnoses - main ICD10: I74 Arterial embolism and thrombosis	Binary	Circulatory	194174	143	194031	-1.03	-9.67, 7.61	0.79
N82	Diagnoses - main ICD10: N82 Fistulae involving female genital tract	Binary	Genitourinary	194174	116	194058	-1.06	-10.11, 7.98	0.79
4106_irnt	Heel bone mineral density (BMD) T-score, automated (left)	Continuous	Physical measures	61557	NA	NA	0.04	-0.25, 0.33	0.79
5110_irnt	6mm asymmetry angle (left)	Continuous	Physical measures	24316	NA	NA	-0.07	-0.56, 0.43	0.79
4104_irnt	Heel quantitative ultrasound index (QUI), direct entry (left)	Continuous	Physical measures	61557	NA	NA	0.04	-0.25, 0.33	0.79
6149_3	Mouth/teeth dental problems: Bleeding gums	Binary	Digestive	193456	28973	164483	0.06	-0.40, 0.53	0.79
20002_1371	Non-cancer illness code, self-reported: sarcoidosis	Binary	Neoplasms	194153	361	193792	-0.56	-5.04, 3.92	0.79
3404	Neck/shoulder pain for 3+ months	Binary	Symptoms	45679	33088	12591	-0.1	-0.85, 0.65	0.79
H7_GLAUCCLOSEPRIM	Primary angle-closure glaucoma	Binary	Sense organs	194174	287	193887	-0.63	-5.74, 4.48	0.79
D39	Diagnoses - main ICD10: D39 Neoplasm of uncertain or unknown behaviour of female genital organs	Binary	Neoplasms	194174	125	194049	0.82	-4.71, 6.35	0.79
20002_1251	Non-cancer illness code, self-reported: spinal cord disorder	Binary	Neurological	194153	193	193960	0.65	-3.86, 5.17	0.79
6159_4	Pain type(s) experienced in last month: Back pain	Binary	Symptoms	193727	47418	146309	-0.05	-0.44, 0.34	0.79
CARDIAC_ARRHYTM	Cardiac arrhytmias, COPD co-morbidities	Binary	Respiratory	194174	3187	190987	0.17	-1.09, 1.43	0.79
4233_irnt	Mean signal-to-noise ratio (SNR), (left)	Continuous	Physical measures	62547	NA	NA	-0.04	-0.33, 0.25	0.79
3849	Number of pregnancy terminations	Ordinal	Obstetric	60099	NA	NA	-0.02	-0.21, 0.16	0.79
20002_1366	Non-cancer illness code, self-reported: fibrocystic disease	Binary	Genitourinary	194153	110	194043	-1.06	-10.24, 8.13	0.8
XIV_GENITOURINARY	Diseases of the genitourinary system	Binary	Genitourinary	194174	49645	144529	-0.05	-0.44, 0.34	0.8
L12_PSORI_ARTHRO	Arthropathic psoriasis	Binary	Dermatologic	194174	121	194053	-1	-9.62, 7.63	0.8
20507	Recent feelings of inadequacy	Ordinal	Mental health	65744	NA	NA	-0.02	-0.21, 0.16	0.8
K60	Diagnoses - main ICD10: K60 Fissure and fistula of anal and rectal regions	Binary	Digestive	194174	856	193318	-0.35	-3.18, 2.47	0.8
20002_1403	Non-cancer illness code, self-reported: female infertility	Binary	Genitourinary	194153	413	193740	-0.51	-4.64, 3.62	0.8
20002_1654	Non-cancer illness code, self-reported: fracture foot	Binary	Injuries and poisonings	194153	113	194040	0.82	-4.83, 6.47	0.8
G44	Diagnoses - main ICD10: G44 Other headache syndromes	Binary	Neurological	194174	192	193982	0.69	-4.13, 5.50	0.8
20417	Tense, sore, or aching muscles during worst period of anxiety	Binary	Mental health	21263	9276	11987	-0.14	-1.22, 0.94	0.8
C3_CERVIX_UTERI	Malignant neoplasm of cervix uteri	Binary	Neoplasms	194174	368	193806	0.47	-2.95, 3.90	0.8
4105_irnt	Heel bone mineral density (BMD) (left)	Continuous	Physical measures	61547	NA	NA	0.04	-0.26, 0.33	0.8
H80	Diagnoses - main ICD10: H80 Otosclerosis	Binary	Sense organs	194174	142	194032	0.73	-4.44, 5.89	0.8
23125_irnt	Arm fat-free mass (left)	Continuous	Physical measures	190904	NA	NA	-0.02	-0.19, 0.15	0.8
4067	Facial pains for 3+ months	Binary	Symptoms	4552	2263	2289	0.27	-1.81, 2.34	0.8
L12_OTHERMELANIN	Other melanin hyperpigmentation	Binary	Dermatologic	194174	199	193975	-0.73	-7.02, 5.56	0.8
M13_DORSOPATHYOTH	Other dorsopathies, not elsewhere classified	Binary	Musculoskeletal	194174	284	193890	0.52	-3.32, 4.37	0.8
M53	Diagnoses - main ICD10: M53 Other dorsopathies, not elsewhere classified	Binary	Musculoskeletal	194174	270	193904	0.55	-3.47, 4.57	0.8
23124_irnt	Arm fat mass (left)	Continuous	Physical measures	190903	NA	NA	0.02	-0.15, 0.19	0.8
O03	Diagnoses - main ICD10: O03 Spontaneous abortion	Binary	Obstetric	194174	1150	193024	0.27	-1.77, 2.30	0.8
K20	Diagnoses - main ICD10: K20 Oesophagitis	Binary	Digestive	194174	2257	191917	-0.21	-1.91, 1.49	0.8
M13_TENDOSYNOVITISNAS	Other/unspecified synovitis and tenosynovitis	Binary	Musculoskeletal	194174	361	193813	0.46	-3.00, 3.93	0.8
6145_3	Illness, injury, bereavement, stress in last 2 years: Death of a close relative	Binary	Mental health	192839	42299	150540	0.05	-0.35, 0.45	0.8
6151_1	Fractured bone site(s): Ankle	Binary	Injuries and poisonings	193291	3319	189972	-0.17	-1.51, 1.18	0.81
O62	Diagnoses - main ICD10: O62 Abnormalities of forces of labour	Binary	Obstetric	194174	180	193994	0.64	-4.05, 5.32	0.81
20544_7	Mental health problems ever diagnosed by a professional: Obsessive compulsive disorder (OCD)	Binary	Mental health	65900	442	65458	0.42	-2.81, 3.66	0.81
20002_1415	Non-cancer illness code, self-reported: ear/vestibular disorder	Binary	Sense organs	194153	1539	192614	-0.24	-2.25, 1.76	0.81
20518	Recent changes in speed/amount of moving or speaking	Ordinal	Mental health	65989	NA	NA	-0.01	-0.12, 0.09	0.81
23120_irnt	Arm fat mass (right)	Continuous	Physical measures	190931	NA	NA	0.02	-0.15, 0.19	0.81
M62	Diagnoses - main ICD10: M62 Other disorders of muscle	Binary	Musculoskeletal	194174	163	194011	-0.81	-8.10, 6.48	0.81
4080_irnt	Systolic blood pressure, automated reading	Continuous	Physical measures	182645	NA	NA	-0.02	-0.18, 0.14	0.81
C20	Diagnoses - main ICD10: C20 Malignant neoplasm of rectum	Binary	Neoplasms	194174	417	193757	0.44	-2.96, 3.84	0.81
M19	Diagnoses - main ICD10: M19 Other arthrosis	Binary	Musculoskeletal	194174	2516	191658	0.18	-1.27, 1.63	0.81
F43	Diagnoses - main ICD10: F43 Reaction to severe stress, and adjustment disorders	Binary	Mental health	194174	119	194055	0.82	-5.29, 6.92	0.81
20002_1648	Non-cancer illness code, self-reported: fracture neck of femur / hip	Binary	Injuries and poisonings	194153	112	194041	-0.95	-9.81, 7.92	0.81
K50	Diagnoses - main ICD10: K50 Crohn's disease [regional enteritis]	Binary	Digestive	194174	529	193645	-0.43	-4.16, 3.31	0.81
2090	Seen doctor (GP) for nerves, anxiety, tension or depression	Binary	Mental health	192680	79976	112704	0.04	-0.30, 0.38	0.81
6151_4	Fractured bone site(s): Spine	Binary	Injuries and poisonings	193291	448	192843	0.4	-2.76, 3.56	0.81
2159	Ever had same-sex intercourse	Binary	Others	174488	4759	169729	-0.13	-1.24, 0.98	0.82
20539	Frequency of inability to stop worrying during worst period of anxiety	Ordinal	Mental health	23208	NA	NA	-0.04	-0.40, 0.31	0.82
C3_PRIMARY_LYMPHOID_HEMATOPOIETIC	Primary_lymphoid and hematopoietic malignant neoplasms	Binary	Neoplasms	194174	1123	193051	-0.27	-2.63, 2.09	0.82
D04	Diagnoses - main ICD10: D04 Carcinoma in situ of skin	Binary	Neoplasms	194174	207	193967	0.59	-4.08, 5.25	0.82
H40	Diagnoses - main ICD10: H40 Glaucoma	Binary	Sense organs	194174	886	193288	0.28	-2.06, 2.63	0.82
6145_4	Illness, injury, bereavement, stress in last 2 years: Death of a spouse or partner	Binary	Mental health	192839	3753	189086	-0.14	-1.40, 1.11	0.82
40009	Reported occurrences of cancer	Ordinal	Neoplasms	33610	NA	NA	-0.03	-0.28, 0.22	0.82
C50	Diagnoses - main ICD10: C50 Malignant neoplasm of breast	Binary	Neoplasms	194174	8246	185928	0.1	-0.73, 0.92	0.82
SPONDYLOARTHRITIS	Spondyloarthritis	Binary	Musculoskeletal	194174	219	193955	0.54	-3.83, 4.90	0.82
IBD_BACT_INTEST_INFECTIONS	Bacterial intestinal infections, IBD co-morbidities	Binary	Digestive	194174	483	193691	-0.41	-4.13, 3.32	0.82
N81	Diagnoses - main ICD10: N81 Female genital prolapse	Binary	Genitourinary	194174	7511	186663	0.1	-0.75, 0.95	0.82
1200	Sleeplessness / insomnia	Ordinal	Neurological	193987	NA	NA	0.01	-0.10, 0.13	0.83
KRA_PSY_DEMENTIA	Any dementia	Binary	Mental health	194174	105	194069	-0.9	-9.94, 8.14	0.83
5085_irnt	Spherical power (left)	Continuous	Physical measures	41444	NA	NA	-0.04	-0.41, 0.33	0.83
30500_irnt	Microalbumin in urine	Continuous	Biomarkers	51939	NA	NA	0.04	-0.30, 0.38	0.83
5208_irnt	logMAR, final (left)	Continuous	Physical measures	42332	NA	NA	-0.04	-0.40, 0.32	0.83
23130_irnt	Trunk predicted mass	Continuous	Physical measures	190816	NA	NA	-0.02	-0.18, 0.15	0.83
D75	Diagnoses - main ICD10: D75 Other diseases of blood and blood-forming organs	Binary	Hematopoietic	194174	120	194054	0.71	-5.27, 6.69	0.83
R59	Diagnoses - main ICD10: R59 Enlarged lymph nodes	Binary	Symptoms	194174	552	193622	-0.36	-3.85, 3.12	0.83
K11_GALLBILPANC	Disorders of gallbladder, biliary tract and pancreas	Binary	Digestive	194174	9513	184661	0.08	-0.68, 0.84	0.83
20002_1123	Non-cancer illness code, self-reported: sleep apnoea	Binary	Neurological	194153	270	193883	-0.51	-5.63, 4.60	0.83
T39	Diagnoses - main ICD10: T39 Poisoning by nonopioid analgesics, antipyretics and antirheumatics	Binary	Injuries and poisonings	194174	677	193497	-0.32	-3.43, 2.79	0.83
5556	FI9 : concept interpolation	Binary	Cognitive function	18334	9592	8742	0.12	-0.99, 1.23	0.83
20002_1221	Non-cancer illness code, self-reported: gestational diabetes	Binary	Obstetric	194153	157	193996	-0.68	-7.68, 6.32	0.83
R18	Diagnoses - main ICD10: R18 Ascites	Binary	Symptoms	194174	199	193975	0.52	-4.14, 5.19	0.84
XIX_INJURY_POISON	Injury, poisoning and certain other consequences of external causes	Binary	Injuries and poisonings	194174	22532	171642	0.05	-0.46, 0.57	0.84
20422	More irritable than usual during worst period of anxiety	Binary	Mental health	21238	15099	6139	-0.12	-1.25, 1.01	0.84
20502	Ever had period extreme irritability	Binary	Mental health	63899	17121	46778	0.07	-0.59, 0.73	0.84
23126_irnt	Arm predicted mass (left)	Continuous	Physical measures	190897	NA	NA	-0.02	-0.19, 0.15	0.84
20002_1139	Non-cancer illness code, self-reported: oesophagitis/barretts oesophagus	Binary	Digestive	194153	491	193662	-0.35	-4.00, 3.29	0.84
O68	Diagnoses - main ICD10: O68 Labour and delivery complicated by foetal stress [distress]	Binary	Obstetric	194174	1882	192292	-0.17	-1.92, 1.57	0.84
2956	General pain for 3+ months	Binary	Symptoms	3329	2847	482	0.42	-3.90, 4.73	0.84
5118_irnt	6mm cylindrical power (left)	Continuous	Physical measures	36286	NA	NA	0.04	-0.36, 0.44	0.84
20002_1460	Non-cancer illness code, self-reported: rectal or colon adenoma/polyps	Binary	Digestive	194153	535	193618	0.3	-2.66, 3.27	0.85
4924	Attempted fluid intelligence (FI) test.	Binary	Cognitive function	63599	62810	789	0.27	-2.57, 3.11	0.85
D37	Diagnoses - main ICD10: D37 Neoplasm of uncertain or unknown behaviour of oral cavity and digestive organs	Binary	Neoplasms	194174	343	193831	0.4	-3.42, 4.21	0.85
S80	Diagnoses - main ICD10: S80 Superficial injury of lower leg	Binary	Injuries and poisonings	194174	104	194070	-0.84	-10.28, 8.61	0.85
20002_1550	Non-cancer illness code, self-reported: lichen sclerosis	Binary	Dermatologic	194153	114	194039	0.63	-5.27, 6.53	0.85
6070_7	OCT measured (right): Not performed - other reason	Binary	Physical measures	29146	1259	27887	-0.23	-2.59, 2.14	0.85
R09	Diagnoses - main ICD10: R09 Other symptoms and signs involving the circulatory and respiratory systems	Binary	Symptoms	194174	214	193960	-0.54	-6.44, 5.36	0.85
VOCALCORDDYS	Vocal cord dysfunction	Binary	Respiratory	194174	180	193994	-0.57	-6.93, 5.79	0.85
VII_EYE_ADNEXA	Diseases of the eye and adnexa	Binary	Sense organs	194174	16399	177775	0.06	-0.53, 0.64	0.85
6156_13	Manic/hyper symptoms: I needed less sleep than usual	Binary	Mental health	13068	1733	11335	-0.19	-2.18, 1.80	0.85
J35	Diagnoses - main ICD10: J35 Chronic diseases of tonsils and adenoids	Binary	Respiratory	194174	407	193767	0.34	-3.08, 3.76	0.85
D07	Diagnoses - main ICD10: D07 Carcinoma in situ of other and unspecified genital organs	Binary	Neoplasms	194174	110	194064	0.65	-5.65, 6.95	0.85
2296	Falls in the last year	Ordinal	Others	193754	NA	NA	-0.01	-0.11, 0.09	0.85
20002_1494	Non-cancer illness code, self-reported: varicose veins	Binary	Circulatory	194153	843	193310	-0.25	-2.96, 2.46	0.85
5779	FI11 : antonym	Binary	Cognitive function	6238	4544	1694	0.2	-1.96, 2.36	0.85
K74	Diagnoses - main ICD10: K74 Fibrosis and cirrhosis of liver	Binary	Digestive	194174	126	194048	0.58	-5.19, 6.35	0.85
5237	3mm index of best keratometry results (right)	Ordinal	Physical measures	40236	NA	NA	-0.02	-0.27, 0.22	0.85
K11_COELIAC	Coeliac disease	Binary	Digestive	194174	550	193624	-0.31	-3.71, 3.10	0.85
M13_GANGLION	Ganglion	Binary	Musculoskeletal	194174	1482	192692	-0.18	-2.20, 1.83	0.86
6149_2	Mouth/teeth dental problems: Painful gums	Binary	Digestive	193456	6384	187072	0.09	-0.83, 1.01	0.86
N89	Diagnoses - main ICD10: N89 Other noninflammatory disorders of vagina	Binary	Genitourinary	194174	762	193412	-0.26	-3.13, 2.62	0.86
K13	Diagnoses - main ICD10: K13 Other diseases of lip and oral mucosa	Binary	Digestive	194174	1163	193011	0.2	-1.91, 2.31	0.86
20126_0	Bipolar and major depression status: No Bipolar or Depression	Binary	Mental health	45708	30574	15134	0.07	-0.68, 0.82	0.86
20528	Diagnosed with life-threatening illness	Binary	Mental health	65818	9949	55869	-0.08	-0.90, 0.75	0.86
3751	Chest pain or discomfort when walking uphill or hurrying	Binary	Symptoms	21570	6754	14816	-0.1	-1.22, 1.02	0.86
J34	Diagnoses - main ICD10: J34 Other disorders of nose and nasal sinuses	Binary	Respiratory	194174	1734	192440	0.16	-1.59, 1.91	0.86
C3_THYROID_GLAND	Malignant neoplasm of thyroid gland	Binary	Neoplasms	194174	288	193886	0.38	-3.58, 4.34	0.86
N83	Diagnoses - main ICD10: N83 Noninflammatory disorders of ovary, Fallopian tube and broad ligament	Binary	Genitourinary	194174	2215	191959	0.14	-1.39, 1.67	0.86
R15	Diagnoses - main ICD10: R15 Faecal incontinence	Binary	Symptoms	194174	742	193432	-0.26	-3.21, 2.70	0.86
20002_1279	Non-cancer illness code, self-reported: eye trauma	Binary	Sense organs	194153	150	194003	0.5	-4.81, 5.82	0.86
20440	Impact on normal roles during worst period of depression	Ordinal	Mental health	42269	NA	NA	-0.03	-0.37, 0.31	0.86
I26	Diagnoses - main ICD10: I26 Pulmonary embolism	Binary	Circulatory	194174	925	193249	0.22	-2.21, 2.65	0.86
20001_1023	Cancer code, self-reported: rectal cancer	Binary	Neoplasms	194153	117	194036	-0.65	-8.67, 7.38	0.86
20002_1073	Non-cancer illness code, self-reported: gestational hypertension/pre-eclampsia	Binary	Obstetric	194153	1474	192679	-0.17	-2.19, 1.84	0.87
20544_4	Mental health problems ever diagnosed by a professional: A personality disorder	Binary	Mental health	65896	128	65768	0.54	-5.30, 6.38	0.87
D21	Diagnoses - main ICD10: D21 Other benign neoplasms of connective and other soft tissue	Binary	Neoplasms	194174	228	193946	0.4	-4.08, 4.88	0.87
K82	Diagnoses - main ICD10: K82 Other diseases of gallbladder	Binary	Digestive	194174	202	193972	0.43	-4.38, 5.25	0.87
5255_irnt	Intra-ocular pressure, Goldmann-correlated (right)	Continuous	Physical measures	40769	NA	NA	0.03	-0.34, 0.41	0.87
4294_1	Final attempt correct: yes	Binary	Cognitive function	64129	61967	2162	0.14	-1.54, 1.82	0.87
20002_1463	Non-cancer illness code, self-reported: ulcerative colitis	Binary	Digestive	194153	1021	193132	0.19	-2.02, 2.40	0.87
[truncated: 211 more rows]

## Sheet: S11
Supplemental Table S11. Associations of genetically mimicked ASGR1 inhibitors (based on rs186021206) with 1523 phenotypes for men in the UK Biobank.
[truncated: 1,526 more rows]
